# Supplementary material for: 2,3,5,6-Tetra­fluoro-1,4-bis­({[(5-methyl­thio­phen-2-yl)methyl­idene]amino}­meth­yl)benzene
Source: Acta Crystallogr Sect E Struct Rep Online. 2014 May 24;70(Pt 6):o698. doi: 10.1107/S1600536814011398 (PMC4051115; doi:10.1107/S1600536814011398)
Supplement: Supplementary file 1 [file e-70-0o698-sup1.cif]

##############################################################################
#                                                                            #
# This CIF contains the data in a paper accepted for publication in          #
# Acta Crystallographica Section E. It conforms to the requirements of       #
# Notes for Authors for Acta Crystallographica Section E, and has been       #
# peer reviewed under the auspices of the IUCr Commission on Journals.       #
#                                                                            #
# Full details of the Crystallographic Information File format               #
# are given in the paper "The Crystallographic Information File (CIF):       #
# a New Standard Archive File for Crystallography" by S. R. Hall, F. H.      #
# Allen and I. D. Brown [Acta Cryst. (1991), A47, 655-685].                  #
#                                                                            #
# The current version of the core CIF dictionary is obtainable from          #
# ftp://ftp.iucr.org/pub/cif_core.dic.                                       #
#                                                                            #
# Software is freely available for graphical display of the structure(s)     #
# in this CIF. For information consult the CIF software page                 #
# http://www.iucr.org/resources/cif/software.                                #
#                                                                            #
# This file may be used for bona fide research purposes within the           #
# scientific community so long as proper attribution is given to the journal # 
# article from which it was obtained.                                        #
#                                                                            #
##############################################################################
data_I
_audit_creation_method     SHELXL-2013
_database_code_depnum_ccdc_archive     'CCDC 1003658'
_chemical_name_systematic
;\
2,3,5,6-Tetrafluoro-1,4-bis({[(5-methylthiophen-2-\
yl)methylidene]amino}methyl)benzene
;
_chemical_name_common     ?
_chemical_formula_moiety     'C20 H16 F4 N2 S2'
_chemical_formula_sum     'C20 H16 F4 N2 S2'
_chemical_formula_iupac     'C20 H16 F4 N2 S2'
_chemical_formula_weight     424.47
_chemical_melting_point     475
_shelx_space_group_comment
;
The symmetry employed for this shelxl refinement is uniquely defined
by the following loop, which should always be used as a source of
symmetry information in preference to the above space-group names.
They are only intended as comments.
;
_space_group_crystal_system     monoclinic
_space_group_name_H-M_alt     'P 21'
_space_group_name_Hall     'P 2yb'
loop_
    _space_group_symop_operation_xyz
    'x, y, z'
    '-x, y+1/2, -z'
_cell_length_a     9.472(2)
_cell_length_b     8.8083(19)
_cell_length_c     12.335(3)
_cell_angle_alpha     90
_cell_angle_beta     111.459(4)
_cell_angle_gamma     90
_cell_volume     957.8(4)
_cell_formula_units_Z     2
_cell_measurement_reflns_used     2369
_cell_measurement_theta_min     2.31
_cell_measurement_theta_max     24.92
_cell_measurement_temperature     296(2)
_exptl_crystal_description     needle
_exptl_crystal_colour     colourless
_exptl_crystal_size_max     0.28
_exptl_crystal_size_mid     0.22
_exptl_crystal_size_min     0.20
_exptl_crystal_density_diffrn     1.472
_exptl_crystal_density_meas     ?
_exptl_crystal_density_method     ?
_exptl_crystal_F_000     436
_exptl_absorpt_coefficient_mu     0.323
_exptl_absorpt_correction_type     multi-scan
_exptl_absorpt_process_details     '(SADABS; Bruker, 2007)'
_shelx_estimated_absorpt_T_min     ?
_shelx_estimated_absorpt_T_max     ?
_exptl_absorpt_correction_T_min     0.9140
_exptl_absorpt_correction_T_max     0.9202
_exptl_special_details     ?
_diffrn_ambient_temperature     296(2)
_diffrn_radiation_type     MoK\a
_diffrn_radiation_wavelength     0.71073
_diffrn_radiation_source     'fine-focus sealed tube'
_diffrn_radiation_monochromator     graphite
_diffrn_measurement_device_type     'Bruker APEXII CCD'
_diffrn_measurement_method     '\f and \w scans'
_diffrn_detector_area_resol_mean     ?
_diffrn_reflns_number     5721
_diffrn_reflns_av_R_equivalents     0.0385
_diffrn_reflns_av_sigmaI/netI     0.0541
_diffrn_reflns_theta_min     1.77
_diffrn_reflns_theta_max     26.15
_diffrn_reflns_theta_full     25.242
_diffrn_measured_fraction_theta_max     0.988
_diffrn_measured_fraction_theta_full     0.991
_diffrn_reflns_limit_h_min     -11
_diffrn_reflns_limit_h_max     11
_diffrn_reflns_limit_k_min     -10
_diffrn_reflns_limit_k_max     10
_diffrn_reflns_limit_l_min     -14
_diffrn_reflns_limit_l_max     15
_refine_special_details     ?
_reflns_number_total     3286
_reflns_number_gt     2897
_reflns_threshold_expression     I>2\s(I)
_refine_ls_structure_factor_coef     Fsqd
_refine_ls_matrix_type     full
_refine_ls_R_factor_all     0.0545
_refine_ls_R_factor_gt     0.0478
_refine_ls_wR_factor_gt     0.1221
_refine_ls_wR_factor_ref     0.1290
_refine_ls_goodness_of_fit_ref     1.059
_refine_ls_restrained_S_all     1.059
_refine_ls_number_reflns     3286
_refine_ls_number_parameters     255
_refine_ls_number_restraints     1
_refine_ls_number_constraints     0
_refine_ls_hydrogen_treatment     constr
_refine_ls_weighting_scheme     calc
_refine_ls_weighting_details
                      'w=1/[\s^2^(Fo^2^)+(0.0803P)^2^] where P=(Fo^2^+2Fc^2^)/3'
_atom_sites_solution_hydrogens     geom
_atom_sites_solution_primary     direct
_atom_sites_solution_secondary     difmap
_refine_ls_shift/su_max     0.000
_refine_ls_shift/su_mean     0.000
_refine_diff_density_max     0.448
_refine_diff_density_min     -0.293
_refine_ls_extinction_method     none
_refine_ls_extinction_coef     .
_refine_ls_abs_structure_details     ?
_refine_ls_abs_structure_Flack     ?
loop_
    _atom_type_symbol
    _atom_type_description
    _atom_type_scat_dispersion_real
    _atom_type_scat_dispersion_imag
    _atom_type_scat_source
    'C' 'C' 0.0033 0.0016
                         'International Tables Vol C Tables 4.2.6.8 and 6.1.1.4'
    'H' 'H' 0.0000 0.0000
                         'International Tables Vol C Tables 4.2.6.8 and 6.1.1.4'
    'F' 'F' 0.0171 0.0103
                         'International Tables Vol C Tables 4.2.6.8 and 6.1.1.4'
    'N' 'N' 0.0061 0.0033
                         'International Tables Vol C Tables 4.2.6.8 and 6.1.1.4'
    'S' 'S' 0.1246 0.1234
                         'International Tables Vol C Tables 4.2.6.8 and 6.1.1.4'
_computing_data_collection     'APEX2 (Bruker, 2007)'
_computing_cell_refinement     'APEX2 and SAINT (Bruker, 2007)'
_computing_data_reduction     'SAINT (Bruker, 2007)'
_computing_structure_solution     'SHELXS2013 (Sheldrick, 2008)'
_computing_structure_refinement     'SHELXL2013 (Sheldrick, 2008)'
_computing_molecular_graphics
;
SHELXTL (Sheldrick, 2008) and DIAMOND (Brandenburg, 2005)
;
_computing_publication_material     'SHELXTL (Sheldrick, 2008)'
loop_
    _atom_site_type_symbol
    _atom_site_label
    _atom_site_fract_x
    _atom_site_fract_y
    _atom_site_fract_z
    _atom_site_U_iso_or_equiv
    _atom_site_adp_type
    _atom_site_calc_flag
    _atom_site_occupancy
    _atom_site_disorder_assembly
    _atom_site_disorder_group
    C C1 0.3718(7) -0.0116(7) -0.2492(5) 0.0715(16) Uani d 1 . .
    H H1A 0.4443 -0.0092 -0.2869 0.107 Uiso calc 1 . .
    H H1B 0.2720 -0.0269 -0.3064 0.107 Uiso calc 1 . .
    H H1C 0.3961 -0.0933 -0.1938 0.107 Uiso calc 1 . .
    C C2 0.3765(5) 0.1358(6) -0.1875(4) 0.0487(11) Uani d 1 . .
    C C3 0.4580(6) 0.2597(7) -0.1859(5) 0.0641(14) Uani d 1 . .
    H H3A 0.5235 0.2671 -0.2264 0.077 Uiso calc 1 . .
    C C4 0.4360(6) 0.3784(6) -0.1174(5) 0.0639(14) Uani d 1 . .
    H H4A 0.4844 0.4719 -0.1088 0.077 Uiso calc 1 . .
    C C5 0.3365(5) 0.3421(6) -0.0649(4) 0.0456(10) Uani d 1 . .
    C C6 0.2812(5) 0.4377(6) 0.0058(3) 0.0444(9) Uani d 1 . .
    H H6A 0.3222 0.5341 0.0263 0.053 Uiso calc 1 . .
    C C7 0.1268(7) 0.5008(6) 0.1089(4) 0.0572(12) Uani d 1 . .
    H H7A 0.0365 0.5530 0.0585 0.069 Uiso calc 1 . .
    H H7B 0.2050 0.5759 0.1440 0.069 Uiso calc 1 . .
    C C8 -0.4832(7) 0.6390(8) 0.6706(6) 0.0723(15) Uani d 1 . .
    H H8A -0.4703 0.6929 0.7412 0.108 Uiso calc 1 . .
    H H8B -0.5734 0.5782 0.6489 0.108 Uiso calc 1 . .
    H H8C -0.4920 0.7103 0.6096 0.108 Uiso calc 1 . .
    C C9 -0.3507(5) 0.5399(5) 0.6891(4) 0.0484(11) Uani d 1 . .
    C C10 -0.2339(6) 0.5088(6) 0.7870(4) 0.0540(12) Uani d 1 . .
    H H10A -0.2252 0.5487 0.8590 0.065 Uiso calc 1 . .
    C C11 -0.1253(5) 0.4109(6) 0.7725(4) 0.0520(12) Uani d 1 . .
    H H11A -0.0390 0.3779 0.8332 0.062 Uiso calc 1 . .
    C C12 -0.1609(5) 0.3697(5) 0.6588(4) 0.0432(10) Uani d 1 . .
    C C13 -0.0723(5) 0.2770(6) 0.6103(4) 0.0490(10) Uani d 1 . .
    H H13A 0.0170 0.2332 0.6605 0.059 Uiso calc 1 . .
    C C14 -0.0123(7) 0.1595(8) 0.4638(5) 0.0677(15) Uani d 1 . .
    H H14A -0.0627 0.0651 0.4311 0.081 Uiso calc 1 . .
    H H14B 0.0796 0.1355 0.5294 0.081 Uiso calc 1 . .
    C C15 0.0264(6) 0.2471(6) 0.3727(4) 0.0512(11) Uani d 1 . .
    C C16 0.1508(5) 0.3399(6) 0.4012(4) 0.0514(11) Uani d 1 . .
    C C17 0.1834(5) 0.4222(6) 0.3173(4) 0.0484(11) Uani d 1 . .
    C C18 0.0924(5) 0.4168(5) 0.2023(4) 0.0470(10) Uani d 1 . .
    C C19 -0.0323(5) 0.3238(6) 0.1732(4) 0.0523(11) Uani d 1 . .
    C C20 -0.0650(6) 0.2415(6) 0.2566(5) 0.0540(12) Uani d 1 . .
    F F1 0.3086(3) 0.5090(4) 0.3519(3) 0.0717(9) Uani d 1 . .
    F F2 0.2454(4) 0.3518(5) 0.5127(2) 0.0799(10) Uani d 1 . .
    F F3 -0.1886(4) 0.1531(5) 0.2219(3) 0.0827(10) Uani d 1 . .
    F F4 -0.1265(4) 0.3120(4) 0.0623(2) 0.0773(9) Uani d 1 . .
    N N1 0.1783(5) 0.3929(5) 0.0402(3) 0.0526(10) Uani d 1 . .
    N N2 -0.1121(5) 0.2535(5) 0.5023(3) 0.0544(10) Uani d 1 . .
    S S1 0.26914(13) 0.16095(14) -0.10223(10) 0.0494(3) Uani d 1 . .
    S S2 -0.32916(13) 0.44947(15) 0.57216(9) 0.0503(3) Uani d 1 . .
loop_
    _atom_site_aniso_label
    _atom_site_aniso_U_11
    _atom_site_aniso_U_22
    _atom_site_aniso_U_33
    _atom_site_aniso_U_12
    _atom_site_aniso_U_13
    _atom_site_aniso_U_23
    C1 0.080(4) 0.073(4) 0.072(3) 0.005(3) 0.040(3) -0.020(3)
    C2 0.049(2) 0.057(3) 0.044(2) 0.006(2) 0.0217(18) -0.002(2)
    C3 0.072(3) 0.066(3) 0.076(3) 0.001(3) 0.053(3) 0.005(3)
    C4 0.066(3) 0.053(3) 0.094(4) -0.012(2) 0.054(3) -0.002(3)
    C5 0.047(2) 0.051(3) 0.043(2) 0.002(2) 0.0208(18) 0.000(2)
    C6 0.048(2) 0.045(2) 0.043(2) 0.0020(19) 0.0193(17) 0.000(2)
    C7 0.084(3) 0.049(3) 0.053(3) 0.011(2) 0.041(3) 0.004(2)
    C8 0.083(4) 0.063(4) 0.092(4) 0.017(3) 0.057(3) 0.009(3)
    C9 0.058(3) 0.046(3) 0.054(3) -0.005(2) 0.036(2) -0.002(2)
    C10 0.065(3) 0.064(3) 0.045(2) -0.011(2) 0.033(2) -0.010(2)
    C11 0.050(2) 0.070(3) 0.038(2) -0.003(2) 0.0185(18) 0.001(2)
    C12 0.049(2) 0.047(2) 0.043(2) -0.0045(18) 0.0288(18) -0.0011(19)
    C13 0.055(3) 0.048(3) 0.053(3) 0.007(2) 0.031(2) 0.009(2)
    C14 0.098(4) 0.055(3) 0.078(4) 0.026(3) 0.065(3) 0.011(3)
    C15 0.066(3) 0.047(3) 0.059(3) 0.012(2) 0.043(2) 0.001(2)
    C16 0.055(3) 0.060(3) 0.043(2) 0.015(2) 0.024(2) -0.001(2)
    C17 0.049(2) 0.052(3) 0.054(2) 0.006(2) 0.029(2) -0.007(2)
    C18 0.054(2) 0.047(3) 0.050(2) 0.0107(19) 0.031(2) -0.002(2)
    C19 0.057(3) 0.056(3) 0.047(2) 0.007(2) 0.023(2) -0.007(2)
    C20 0.057(3) 0.046(3) 0.070(3) 0.000(2) 0.037(2) -0.011(2)
    F1 0.0589(16) 0.086(2) 0.074(2) -0.0124(16) 0.0292(15) -0.0083(18)
    F2 0.085(2) 0.105(3) 0.0476(16) 0.012(2) 0.0216(14) 0.0005(17)
    F3 0.081(2) 0.080(2) 0.101(2) -0.028(2) 0.0487(19) -0.018(2)
    F4 0.084(2) 0.089(2) 0.0508(16) -0.0067(18) 0.0163(14) -0.0123(17)
    N1 0.069(2) 0.052(2) 0.047(2) 0.0029(18) 0.0333(19) -0.0021(18)
    N2 0.068(3) 0.054(2) 0.059(2) 0.008(2) 0.044(2) 0.005(2)
    S1 0.0526(6) 0.0510(6) 0.0553(6) -0.0051(5) 0.0325(5) -0.0047(6)
    S2 0.0544(6) 0.0589(7) 0.0404(5) 0.0066(5) 0.0205(4) -0.0004(5)
_geom_special_details     ?
loop_
    _geom_bond_atom_site_label_1
    _geom_bond_atom_site_label_2
    _geom_bond_site_symmetry_2
    _geom_bond_distance
    _geom_bond_publ_flag
    C1 C2 . 1.498(7) ?
    C1 H1A . 0.9600 ?
    C1 H1B . 0.9600 ?
    C1 H1C . 0.9600 ?
    C2 C3 . 1.333(8) ?
    C2 S1 . 1.724(4) ?
    C3 C4 . 1.407(8) ?
    C3 H3A . 0.9300 ?
    C4 C5 . 1.362(6) ?
    C4 H4A . 0.9300 ?
    C5 C6 . 1.441(6) ?
    C5 S1 . 1.718(5) ?
    C6 N1 . 1.260(6) ?
    C6 H6A . 0.9300 ?
    C7 N1 . 1.470(6) ?
    C7 C18 . 1.502(6) ?
    C7 H7A . 0.9700 ?
    C7 H7B . 0.9700 ?
    C8 C9 . 1.476(8) ?
    C8 H8A . 0.9600 ?
    C8 H8B . 0.9600 ?
    C8 H8C . 0.9600 ?
    C9 C10 . 1.334(7) ?
    C9 S2 . 1.724(4) ?
    C10 C11 . 1.403(7) ?
    C10 H10A . 0.9300 ?
    C11 C12 . 1.366(6) ?
    C11 H11A . 0.9300 ?
    C12 C13 . 1.447(6) ?
    C12 S2 . 1.712(5) ?
    C13 N2 . 1.262(6) ?
    C13 H13A . 0.9300 ?
    C14 N2 . 1.461(6) ?
    C14 C15 . 1.515(7) ?
    C14 H14A . 0.9700 ?
    C14 H14B . 0.9700 ?
    C15 C16 . 1.371(7) ?
    C15 C20 . 1.377(7) ?
    C16 F2 . 1.343(6) ?
    C16 C17 . 1.388(7) ?
    C17 F1 . 1.342(6) ?
    C17 C18 . 1.364(7) ?
    C18 C19 . 1.373(7) ?
    C19 F4 . 1.336(6) ?
    C19 C20 . 1.382(7) ?
    C20 F3 . 1.339(6) ?
loop_
    _geom_angle_atom_site_label_1
    _geom_angle_atom_site_label_2
    _geom_angle_atom_site_label_3
    _geom_angle_site_symmetry_1
    _geom_angle_site_symmetry_3
    _geom_angle
    _geom_angle_publ_flag
    C2 C1 H1A . . 109.5 ?
    C2 C1 H1B . . 109.5 ?
    H1A C1 H1B . . 109.5 ?
    C2 C1 H1C . . 109.5 ?
    H1A C1 H1C . . 109.5 ?
    H1B C1 H1C . . 109.5 ?
    C3 C2 C1 . . 128.8(4) ?
    C3 C2 S1 . . 110.7(4) ?
    C1 C2 S1 . . 120.5(4) ?
    C2 C3 C4 . . 113.9(4) ?
    C2 C3 H3A . . 123.1 ?
    C4 C3 H3A . . 123.1 ?
    C5 C4 C3 . . 113.1(5) ?
    C5 C4 H4A . . 123.5 ?
    C3 C4 H4A . . 123.5 ?
    C4 C5 C6 . . 128.2(5) ?
    C4 C5 S1 . . 110.1(4) ?
    C6 C5 S1 . . 121.6(3) ?
    N1 C6 C5 . . 121.2(4) ?
    N1 C6 H6A . . 119.4 ?
    C5 C6 H6A . . 119.4 ?
    N1 C7 C18 . . 109.6(4) ?
    N1 C7 H7A . . 109.8 ?
    C18 C7 H7A . . 109.8 ?
    N1 C7 H7B . . 109.8 ?
    C18 C7 H7B . . 109.8 ?
    H7A C7 H7B . . 108.2 ?
    C9 C8 H8A . . 109.5 ?
    C9 C8 H8B . . 109.5 ?
    H8A C8 H8B . . 109.5 ?
    C9 C8 H8C . . 109.5 ?
    H8A C8 H8C . . 109.5 ?
    H8B C8 H8C . . 109.5 ?
    C10 C9 C8 . . 129.6(5) ?
    C10 C9 S2 . . 110.5(4) ?
    C8 C9 S2 . . 119.9(4) ?
    C9 C10 C11 . . 114.5(4) ?
    C9 C10 H10A . . 122.7 ?
    C11 C10 H10A . . 122.7 ?
    C12 C11 C10 . . 112.1(4) ?
    C12 C11 H11A . . 123.9 ?
    C10 C11 H11A . . 123.9 ?
    C11 C12 C13 . . 127.7(4) ?
    C11 C12 S2 . . 110.8(3) ?
    C13 C12 S2 . . 121.4(3) ?
    N2 C13 C12 . . 122.3(5) ?
    N2 C13 H13A . . 118.8 ?
    C12 C13 H13A . . 118.8 ?
    N2 C14 C15 . . 108.3(4) ?
    N2 C14 H14A . . 110.0 ?
    C15 C14 H14A . . 110.0 ?
    N2 C14 H14B . . 110.0 ?
    C15 C14 H14B . . 110.0 ?
    H14A C14 H14B . . 108.4 ?
    C16 C15 C20 . . 116.3(4) ?
    C16 C15 C14 . . 122.1(5) ?
    C20 C15 C14 . . 121.6(5) ?
    F2 C16 C15 . . 119.9(4) ?
    F2 C16 C17 . . 118.4(4) ?
    C15 C16 C17 . . 121.7(4) ?
    F1 C17 C18 . . 120.0(4) ?
    F1 C17 C16 . . 118.1(4) ?
    C18 C17 C16 . . 121.9(4) ?
    C17 C18 C19 . . 116.6(4) ?
    C17 C18 C7 . . 123.3(5) ?
    C19 C18 C7 . . 120.1(4) ?
    F4 C19 C18 . . 120.1(4) ?
    F4 C19 C20 . . 118.3(5) ?
    C18 C19 C20 . . 121.6(4) ?
    F3 C20 C15 . . 119.7(5) ?
    F3 C20 C19 . . 118.4(5) ?
    C15 C20 C19 . . 121.9(5) ?
    C6 N1 C7 . . 116.9(4) ?
    C13 N2 C14 . . 117.2(4) ?
    C5 S1 C2 . . 92.2(2) ?
    C12 S2 C9 . . 92.0(2) ?
_shelx_hkl_checksum     87041
_shelx_hkl_file
;
   2  -9   0   58.49    5.39   1
   3  -9   0   -0.72    2.40   1
   4  -9   0   13.30    3.12   1
   5  -9   0    6.23    2.88   1
   6  -9   0    8.27    3.36   1
   2  -8   0   41.83    4.43   1
   3  -8   0   54.06    5.27   1
   4  -8   0   16.18    3.12   1
   5  -8   0    5.63    2.52   1
   6  -8   0   26.13    4.08   1
   7  -8   0    3.24    2.76   1
   1  -7   0    0.84    1.92   1
   2  -7   0   18.34    2.76   1
   3  -7   0   50.22    4.79   1
   4  -7   0   15.10    2.64   1
   5  -7   0   57.05    5.27   1
   6  -7   0   14.26    3.12   1
   7  -7   0   93.97    7.43   1
   8  -7   0   10.67    3.36   1
   1  -6   0   53.94    4.55   1
   2  -6   0  320.51   17.86   1
   3  -6   0   78.63    5.87   1
   4  -6   0   88.58    6.59   1
   5  -6   0   78.63    5.87   1
   6  -6   0    4.67    2.28   1
   7  -6   0   28.89    3.96   1
   8  -6   0   20.50    3.84   1
   9  -6   0    2.40    3.00   1
   1  -5   0  786.17   41.59   1
   2  -5   0  321.23   18.22   1
   3  -5   0   17.62    2.28   1
   4  -5   0  320.75   17.74   1
   5  -5   0   80.31    5.87   1
   6  -5   0   76.71    6.11   1
   7  -5   0   10.91    3.00   1
   8  -5   0    9.47    3.12   1
   9  -5   0    1.44    2.88   1
   0  -4   0  736.19   38.60   1
   2  -4   0  635.51   33.56   1
   3  -4   0  553.40   29.25   1
   4  -4   0  118.66    7.07   1
   5  -4   0  145.15    9.11   1
   6  -4   0    7.55    2.28   1
   7  -4   0   44.83    4.55   1
   8  -4   0   11.75    3.12   1
   9  -4   0   37.88    4.91   1
  10  -4   0    4.43    3.12   1
   1  -3   0  423.83   22.29   1
   3  -3   0   82.11    5.15   1
   4  -3   0  262.02   14.38   1
   5  -3   0  163.73   10.07   1
   6  -3   0  228.34   13.18   1
   7  -3   0  151.86    9.59   1
   8  -3   0  105.96    7.79   1
   9  -3   0   14.26    3.36   1
  10  -3   0   61.25    6.47   1
   0  -2   0 2692.34  138.80   1
   1  -2   0 2999.78  161.45   1
   2  -2   0 2906.77  152.46   1
   3  -2   0  755.73   41.59   1
   4  -2   0  940.80   51.06   1
   5  -2   0   52.62    4.20   1
   7  -2   0    8.87    2.40   1
   8  -2   0   72.76    5.99   1
   9  -2   0   64.25    6.23   1
  10  -2   0    8.39    3.12   1
   1  -1   0  554.51   20.68   1
   2  -1   0 4365.20  271.43   1
   3  -1   0 1183.40   68.08   1
   4  -1   0  396.38   22.41   1
   5  -1   0  302.53   15.94   1
   6  -1   0   40.39    3.00   1
   7  -1   0   29.61    3.60   1
   8  -1   0   34.04    4.08   1
   9  -1   0   66.28    6.11   1
  10  -1   0   28.65    4.32   1
   1   0   0 1473.31   47.21   1
   2   0   0 1986.72   83.43   1
   3   0   0   53.60    1.96   1
   4   0   0   66.73    3.00   1
   5   0   0  410.70   15.72   1
   6   0   0   78.39    4.79   1
   7   0   0   17.45    1.79   1
   8   0   0    0.00    2.04   1
   9   0   0    2.28    2.52   1
  10   0   0   13.42    3.36   1
   1   1   0  572.01   14.83   1
   2   1   0 4689.13  119.28   1
   3   1   0 1314.92   33.69   1
   4   1   0  424.07   11.19   1
   5   1   0  298.93   21.67   1
   6   1   0   40.74    2.58   1
   7   1   0   29.08    3.18   1
   8   1   0   30.21    3.96   1
   9   1   0   66.76    6.23   1
  10   1   0   28.29    4.32   1
   1   2   0 3197.00  113.82   1
   2   2   0 2976.26  109.22   1
   3   2   0  817.30   31.94   1
   4   2   0  986.09   29.61   1
   5   2   0   50.14    2.33   1
   6   2   0  276.04    9.02   1
   7   2   0    8.11    1.27   1
   8   2   0   68.13    4.02   1
   9   2   0   69.52    6.23   1
  10   2   0   11.87    3.36   1
   1   3   0  421.07   22.29   1
   2   3   0  879.20   26.61   1
   3   3   0   77.93    3.51   1
   4   3   0  256.13    8.30   1
   5   3   0  170.82    5.79   1
   6   3   0  222.07    7.50   1
   7   3   0  143.62    5.37   1
   8   3   0  103.95    4.31   1
   9   3   0   16.42    3.36   1
  10   3   0   50.34    5.63   1
   1   4   0   82.37    5.75   1
   2   4   0  639.22   23.73   1
   3   4   0  551.65   17.04   1
   4   4   0  107.83    5.53   1
   5   4   0  148.90    5.28   1
   6   4   0    7.74    1.26   1
   7   4   0   32.32    2.19   1
   8   4   0   10.43    1.72   1
   9   4   0   35.07    4.02   1
  10   4   0    6.11    3.12   1
   1   5   0  792.82   29.78   1
   2   5   0  341.05   10.72   1
   3   5   0   17.75    2.52   1
   4   5   0  319.09   10.33   1
   5   5   0   73.85    3.32   1
   6   5   0   73.31    4.50   1
   7   5   0   15.83    1.68   1
   8   5   0    8.54    1.58   1
   9   5   0   -0.97    1.72   1
   0   6   0  282.77   11.22   1
   1   6   0   53.04    3.13   1
   2   6   0  325.50   10.47   1
   3   6   0   85.40    4.43   1
   4   6   0   94.85    3.89   1
   5   6   0   71.87    3.43   1
   6   6   0    5.88    1.32   1
   7   6   0   26.23    2.13   1
   8   6   0   22.75    2.14   1
   9   6   0    3.26    1.69   1
   1   7   0    0.71    1.05   1
   2   7   0   17.57    1.37   1
   3   7   0   49.11    2.80   1
   4   7   0   14.40    1.63   1
   5   7   0   56.39    4.82   1
   6   7   0   12.40    1.85   1
   7   7   0   87.20    4.14   1
   8   7   0   13.65    5.15   1
   0   8   0  141.92    6.53   1
   1   8   0    9.59    1.73   1
   2   8   0   46.90    2.27   1
   3   8   0   57.56    3.98   1
   4   8   0   18.85    1.86   1
   5   8   0    2.18    1.55   1
   6   8   0   30.62    2.97   1
   7   8   0   -1.57    1.57   1
   1   9   0   34.60    2.05   1
   2   9   0   56.41    4.20   1
   3   9   0    2.57    1.61   1
   4   9   0   14.56    3.18   1
   5   9   0    6.42    2.01   1
   6   9   0   10.02    2.25   1
   0  10   0   86.78    6.95   1
   1  10   0    5.07    1.77   1
   2  10   0    8.27    1.93   1
   3  10   0   39.16    4.37   1
   4  10   0   15.51    3.60   1
   3 -10   1    7.19    3.36   1
  -6  -9   1   28.17    4.32   1
  -5  -9   1   26.97    4.08   1
  -4  -9   1   -2.16    2.16   1
   2  -9   1   40.99    4.67   1
   3  -9   1   10.19    3.12   1
   4  -9   1   62.81    6.11   1
   5  -9   1   21.58    3.96   1
  -7  -8   1   23.49    3.96   1
  -6  -8   1    6.59    2.76   1
  -5  -8   1   29.01    3.84   1
  -4  -8   1   32.72    3.96   1
  -3  -8   1   36.08    3.96   1
  -2  -8   1   73.83    5.99   1
   1  -8   1   20.38    3.36   1
   2  -8   1  156.90   10.07   1
   3  -8   1   73.95    6.23   1
   4  -8   1    3.96    2.40   1
   5  -8   1   -1.68    2.16   1
   6  -8   1   23.73    3.84   1
   7  -8   1    9.11    3.36   1
  -8  -7   1   14.50    3.48   1
  -7  -7   1    2.88    2.52   1
  -6  -7   1   12.23    2.88   1
  -5  -7   1    3.96    2.16   1
  -4  -7   1  253.99   14.50   1
  -3  -7   1   40.27    3.96   1
  -2  -7   1  300.01   16.06   1
  -1  -7   1   86.06    5.99   1
   1  -7   1  196.21   11.51   1
   2  -7   1   74.07    6.11   1
   3  -7   1  434.26   24.69   1
   4  -7   1  123.70    8.27   1
   5  -7   1   91.69    7.19   1
   6  -7   1   -2.16    2.16   1
   7  -7   1    5.99    2.88   1
   8  -7   1    6.59    3.12   1
  -9  -6   1   43.27    5.15   1
  -8  -6   1    5.03    2.76   1
  -7  -6   1   27.93    3.96   1
  -6  -6   1   57.53    5.51   1
  -5  -6   1   49.26    4.67   1
  -4  -6   1   70.00    5.51   1
  -3  -6   1   51.54    4.20   1
  -2  -6   1   83.54    5.63   1
  -1  -6   1   83.54    5.51   1
   1  -6   1  336.33   18.70   1
   2  -6   1   -0.24    1.56   1
   3  -6   1   30.09    3.36   1
   4  -6   1    3.48    1.92   1
   5  -6   1   31.16    3.72   1
   6  -6   1    8.15    2.64   1
   7  -6   1    8.15    3.00   1
   8  -6   1   61.01    6.11   1
  -9  -5   1   -0.36    2.52   1
  -8  -5   1  101.52    7.79   1
  -7  -5   1   49.86    4.91   1
  -6  -5   1   20.26    3.00   1
  -5  -5   1   75.75    5.39   1
  -4  -5   1   70.12    5.15   1
  -3  -5   1   41.35    3.60   1
  -2  -5   1  124.54    7.43   1
  -1  -5   1  161.81    9.23   1
   0  -5   1   81.39    5.51   1
   1  -5   1  279.52   15.94   1
   2  -5   1    5.63    1.68   1
   3  -5   1  179.67   10.19   1
   4  -5   1   17.02    2.64   1
   5  -5   1   37.88    3.96   1
   6  -5   1  115.43    7.91   1
   7  -5   1   36.56    4.43   1
   8  -5   1    2.64    2.64   1
   9  -5   1   21.46    4.20   1
 -10  -4   1   10.07    3.48   1
  -9  -4   1   88.34    6.95   1
  -8  -4   1   15.58    3.36   1
  -7  -4   1   99.37    7.19   1
  -6  -4   1  342.69   18.82   1
  -5  -4   1  129.21    8.15   1
  -4  -4   1  395.18   22.77   1
  -3  -4   1  864.32   48.06   1
  -1  -4   1  394.47   19.66   1
   0  -4   1  546.45   28.05   1
   1  -4   1  266.09   14.86   1
   2  -4   1  784.02   41.95   1
   3  -4   1  467.46   24.93   1
   4  -4   1   92.41    6.47   1
   5  -4   1   35.96    3.72   1
   6  -4   1  142.04    9.11   1
   7  -4   1    0.12    2.16   1
   8  -4   1   44.59    5.03   1
   9  -4   1   30.92    4.67   1
 -10  -3   1    9.47    3.48   1
  -9  -3   1   12.95    3.24   1
  -8  -3   1  129.09    8.75   1
  -7  -3   1  165.05   10.19   1
  -6  -3   1  191.06   11.63   1
  -5  -3   1   57.05    4.55   1
  -4  -3   1  307.45   16.30   1
  -3  -3   1  128.25    8.15   1
  -2  -3   1  267.65   14.74   1
  -1  -3   1 2399.51  124.54   1
   0  -3   1   74.07    4.55   1
   2  -3   1  419.16   21.81   1
   3  -3   1  827.89   45.19   1
   4  -3   1  104.28    6.83   1
   5  -3   1   24.93    2.76   1
   6  -3   1    5.99    2.04   1
   7  -3   1   59.45    5.39   1
   8  -3   1   -0.84    2.28   1
   9  -3   1   30.92    4.43   1
  10  -3   1   15.10    3.72   1
 -10  -2   1   12.95    3.48   1
  -9  -2   1   15.82    3.36   1
  -8  -2   1   -0.60    2.16   1
  -7  -2   1   36.20    3.84   1
  -6  -2   1  270.17   15.70   1
  -5  -2   1   96.01    6.47   1
  -4  -2   1  366.90   20.38   1
  -2  -2   1 6480.21  353.59   1
  -1  -2   111406.40  597.15   1
   0  -2   1   12.35    1.44   1
   1  -2   1 1413.17   76.23   1
   2  -2   1  386.43   21.34   1
   3  -2   1  135.29    5.47   1
   4  -2   1   45.67    3.12   1
   5  -2   1  173.08    9.95   1
   7  -2   1   10.43    2.52   1
   8  -2   1   62.33    5.87   1
   9  -2   1   11.87    3.36   1
  10  -2   1   29.85    4.67   1
 -11  -1   1   24.33    4.43   1
 -10  -1   1   29.49    4.32   1
  -9  -1   1    7.91    2.88   1
  -8  -1   1   70.72    5.99   1
  -5  -1   1  246.68   13.18   1
  -4  -1   1  254.47   14.50   1
  -3  -1   1  158.46    9.11   1
  -2  -1   1 1967.53   96.01   1
  -1  -1   1  238.12    8.90   1
   0  -1   1  103.68    5.63   1
   1  -1   1 4579.77  135.78   1
   2  -1   1  307.56   11.70   1
   3  -1   1  611.04   22.63   1
   4  -1   1  151.08    6.27   1
   5  -1   1  364.25   14.20   1
   6  -1   1   33.00    2.16   1
   7  -1   1  178.11   10.91   1
   8  -1   1   30.21    4.08   1
   9  -1   1   57.05    5.75   1
  10  -1   1   21.10    3.96   1
 -11   0   1   12.71    3.72   1
 -10   0   1   15.58    3.60   1
  -9   0   1   90.98    7.19   1
  -8   0   1   -2.04    2.04   1
  -7   0   1  136.40    7.91   1
  -6   0   1  510.35   19.41   1
  -5   0   1  390.83   14.92   1
  -4   0   1  195.98    8.75   1
  -1   0   1   37.06    1.80   1
   0   0   1   67.63    2.28   1
   1   0   1  979.84   29.70   1
   2   0   1 1665.10   62.30   1
   3   0   1  296.18   11.31   1
   4   0   1   49.47    2.62   1
   5   0   1  358.27   19.54   1
   6   0   1   38.35    4.67   1
   7   0   1    5.66    2.10   1
   8   0   1  101.28    7.43   1
   9   0   1    9.23    3.00   1
  10   0   1   18.82    3.84   1
 -11   1   1   26.49    4.43   1
 -10   1   1   27.69    4.32   1
  -9   1   1   11.51    3.12   1
  -8   1   1   73.00    5.99   1
  -7   1   1   65.22    3.36   1
  -6   1   1  250.84    8.14   1
  -5   1   1  228.29    9.28   1
  -4   1   1  268.11    8.35   1
  -3   1   1  170.68    6.57   1
  -2   1   1 1804.93   67.76   1
  -1   1   1  239.58    8.94   1
   0   1   1   99.01    5.63   1
   1   1   1 4449.73  154.15   1
   2   1   1  310.77    8.25   1
   3   1   1  602.21   16.00   1
   4   1   1  160.89    6.31   1
   5   1   1  373.23   14.24   1
   6   1   1   34.47    2.46   1
   7   1   1  174.82    7.58   1
   8   1   1   36.92    4.20   1
   9   1   1   51.66    5.51   1
  10   1   1   26.73    4.20   1
 -10   2   1   15.10    3.48   1
  -9   2   1   13.06    3.12   1
  -8   2   1    5.04    1.26   1
  -7   2   1   30.47    1.99   1
  -6   2   1  282.19    9.09   1
  -5   2   1  100.59    3.71   1
  -4   2   1  385.61   11.88   1
  -3   2   1 1040.13   38.22   1
  -2   2   1 6977.90  205.60   1
  -1   2   111668.60  427.72   1
   0   2   1   11.82    0.85   1
   1   2   1 1491.86   44.21   1
   2   2   1  404.01   15.95   1
   3   2   1  137.14    3.89   1
   4   2   1   46.40    2.10   1
   5   2   1  180.43    5.97   1
   6   2   1   37.89    2.14   1
   7   2   1    9.34    2.28   1
   8   2   1   61.57    4.55   1
   9   2   1   19.78    3.48   1
  10   2   1   26.13    4.32   1
 -10   3   1    8.39    3.12   1
  -9   3   1   13.42    2.16   1
  -8   3   1  123.34    5.23   1
  -7   3   1  156.67    5.74   1
  -6   3   1  196.64    6.71   1
  -5   3   1   60.04    3.30   1
  -4   3   1  294.42    9.53   1
  -3   3   1  145.92    5.18   1
  -2   3   1  278.55   10.14   1
  -1   3   1 2421.12  137.72   1
   0   3   1   69.09    3.66   1
   1   3   1  756.03   29.96   1
   2   3   1  405.61   12.57   1
   3   3   1  872.52   26.17   1
   4   3   1  110.16    3.92   1
   5   3   1   22.10    1.52   1
   6   3   1    5.94    1.20   1
   7   3   1   58.00    2.95   1
   8   3   1   -0.80    1.48   1
   9   3   1   27.57    4.08   1
  10   3   1   15.22    3.72   1
 -10   4   1   12.93    2.28   1
  -9   4   1   70.29    3.66   1
  -8   4   1   22.49    1.94   1
  -7   4   1   93.12    4.01   1
  -6   4   1  331.37   10.89   1
  -5   4   1  129.74    4.80   1
  -4   4   1  428.74   10.27   1
  -3   4   1  935.64   27.93   1
  -2   4   1  126.61    4.90   1
  -1   4   1  355.54   14.07   1
   0   4   1  520.26   19.91   1
   1   4   1  275.12   10.63   1
   2   4   1  807.54   29.49   1
   3   4   1  463.37   14.41   1
   4   4   1   97.84    3.69   1
   5   4   1   39.33    2.23   1
   6   4   1  136.05    5.09   1
   7   4   1   -0.08    1.07   1
   8   4   1   44.56    2.70   1
   9   4   1   32.72    4.32   1
  -9   5   1   -1.07    1.33   1
  -8   5   1  101.19    4.40   1
  -7   5   1   45.23    4.45   1
  -6   5   1   17.99    1.72   1
  -5   5   1   61.43    3.04   1
  -4   5   1   68.22    2.50   1
  -3   5   1   43.80    3.29   1
  -2   5   1  125.13    4.44   1
  -1   5   1  163.87    6.78   1
   0   5   1   77.91    4.08   1
   1   5   1  293.65   11.35   1
   2   5   1    8.49    1.04   1
   3   5   1  168.73    7.03   1
   4   5   1   23.72    1.64   1
   5   5   1   41.13    2.30   1
   6   5   1  109.26    4.42   1
   7   5   1   37.12    3.12   1
   8   5   1    1.62    1.91   1
   9   5   1   21.71    2.13   1
  -9   6   1   32.39    2.69   1
  -8   6   1    3.27    1.43   1
  -7   6   1   27.52    2.21   1
  -6   6   1   65.14    3.25   1
  -5   6   1   50.65    2.77   1
  -4   6   1   69.74    2.68   1
  -3   6   1   44.92    2.41   1
  -2   6   1   78.42    3.32   1
  -1   6   1   73.80    6.11   1
   0   6   1  140.02    4.96   1
   1   6   1  338.81   13.30   1
   2   6   1   -0.16    0.90   1
   3   6   1   35.97    4.43   1
   4   6   1   -0.59    1.00   1
   5   6   1   26.33    1.97   1
   6   6   1   10.76    1.53   1
   7   6   1   12.72    2.20   1
   8   6   1   53.27    3.19   1
  -8   7   1   11.04    3.48   1
  -7   7   1    3.98    1.44   1
  -6   7   1   12.85    1.70   1
  -5   7   1    4.91    1.35   1
  -4   7   1  247.61    8.53   1
  -3   7   1   37.23    1.94   1
  -2   7   1  281.57    8.18   1
  -1   7   1   70.61    4.08   1
   0   7   1   13.18    1.86   1
   1   7   1  186.44    8.14   1
   2   7   1   77.58    3.46   1
   3   7   1  454.10   14.32   1
   4   7   1  120.12    4.76   1
   5   7   1   97.31    4.17   1
   6   7   1   -0.58    1.31   1
   7   7   1    3.89    1.77   1
   8   7   1    4.55    3.36   1
  -7   8   1   21.06    2.17   1
  -6   8   1    9.57    1.67   1
  -5   8   1   31.36    2.35   1
  -4   8   1   32.84    2.30   1
  -3   8   1   32.22    1.91   1
  -2   8   1   71.15    2.92   1
  -1   8   1   44.50    2.16   1
   0   8   1   53.23    2.68   1
   1   8   1   20.70    2.29   1
   2   8   1  156.69    7.15   1
   3   8   1   76.67    4.44   1
   4   8   1    9.34    1.81   1
   5   8   1    0.51    1.51   1
   6   8   1   21.46    4.32   1
   7   8   1    7.55    3.60   1
  -6   9   1   24.49    2.92   1
  -5   9   1   20.39    2.66   1
  -4   9   1    0.95    1.33   1
  -3   9   1    7.84    1.57   1
  -2   9   1   71.18    3.04   1
  -1   9   1   28.00    2.17   1
   0   9   1   10.98    1.61   1
   1   9   1   23.46    2.04   1
   2   9   1   40.78    2.54   1
   3   9   1   12.73    2.13   1
   4   9   1   61.04    4.13   1
   5   9   1   23.61    4.43   1
  -4  10   1   20.40    2.75   1
  -3  10   1    4.81    1.86   1
  -2  10   1   18.68    2.45   1
  -1  10   1   48.55    3.60   1
   0  10   1   14.34    1.90   1
   1  10   1   -1.05    1.11   1
   2  10   1   10.89    2.31   1
   3  10   1    7.67    3.24   1
   2 -10   2   13.66    4.08   1
   3 -10   2    1.44    3.00   1
   2  -9   2   17.50    3.48   1
   3  -9   2   73.12    6.83   1
   4  -9   2   37.52    4.67   1
   5  -9   2   -1.08    2.64   1
  -7  -8   2   33.44    4.55   1
  -6  -8   2   -0.96    2.28   1
  -5  -8   2   33.80    3.96   1
  -4  -8   2   10.19    2.64   1
  -3  -8   2   90.62    6.47   1
   1  -8   2   44.11    4.67   1
   2  -8   2    2.16    2.40   1
   3  -8   2    5.39    2.52   1
   4  -8   2   26.37    3.84   1
   5  -8   2   58.13    5.87   1
   6  -8   2   18.46    3.60   1
  -8  -7   2   75.39    6.83   1
  -7  -7   2   14.14    3.12   1
  -6  -7   2   55.98    5.51   1
  -5  -7   2   25.65    3.24   1
  -4  -7   2   16.18    2.76   1
  -3  -7   2  145.75    9.11   1
  -2  -7   2   43.63    3.84   1
   1  -7   2   43.27    4.20   1
   2  -7   2   48.42    4.79   1
   3  -7   2    1.92    2.16   1
   4  -7   2   33.20    3.84   1
   5  -7   2   20.02    3.48   1
   6  -7   2    9.59    3.00   1
   7  -7   2   26.37    4.20   1
  -9  -6   2   13.42    3.36   1
  -8  -6   2   10.91    3.12   1
  -7  -6   2   26.61    3.72   1
  -6  -6   2   13.42    2.76   1
  -5  -6   2   76.83    6.23   1
  -4  -6   2  112.07    7.67   1
  -3  -6   2  126.21    7.91   1
  -2  -6   2   54.90    4.20   1
  -1  -6   2  102.24    6.11   1
   0  -6   2   24.69    3.24   1
   1  -6   2  399.14   22.29   1
   2  -6   2   25.29    3.00   1
   3  -6   2  119.26    8.27   1
   4  -6   2   40.03    4.32   1
   5  -6   2   42.43    4.67   1
   6  -6   2   43.75    4.79   1
   7  -6   2    1.32    2.52   1
   8  -6   2   28.53    4.32   1
 -10  -5   2    9.35    3.48   1
  -9  -5   2    1.80    2.76   1
  -8  -5   2   26.49    3.96   1
  -7  -5   2   47.35    4.79   1
  -6  -5   2  127.65    8.15   1
  -5  -5   2  389.79   22.53   1
  -4  -5   2    5.63    1.68   1
  -3  -5   2   77.07    5.39   1
  -2  -5   2  263.94   14.86   1
  -1  -5   2  328.06   16.54   1
   0  -5   2  409.09   21.58   1
   1  -5   2 1186.51   62.93   1
   2  -5   2  183.39   10.55   1
   3  -5   2  286.47   16.66   1
   4  -5   2   -0.24    1.56   1
   5  -5   2   43.51    4.32   1
   6  -5   2    2.40    2.16   1
   7  -5   2    6.71    2.76   1
   8  -5   2    7.19    3.12   1
   9  -5   2   -2.76    2.76   1
 -10  -4   2    3.36    3.00   1
  -9  -4   2   24.81    3.96   1
  -8  -4   2   33.08    4.20   1
  -7  -4   2   26.73    3.60   1
  -6  -4   2   36.92    3.84   1
  -5  -4   2   72.40    5.39   1
  -4  -4   2 1043.76   56.57   1
  -3  -4   2 2361.16  126.21   1
  -2  -4   2  400.58   21.22   1
  -1  -4   2  952.18   45.55   1
   0  -4   2  112.43    6.83   1
   1  -4   2    7.43    1.68   1
   2  -4   2  389.43   21.46   1
   3  -4   2   32.60    3.12   1
   4  -4   2   75.03    5.75   1
   5  -4   2    5.15    2.04   1
   6  -4   2   32.48    3.84   1
   7  -4   2   32.48    4.08   1
   8  -4   2   14.02    3.24   1
   9  -4   2    2.04    3.00   1
 -10  -3   2    2.16    2.88   1
  -9  -3   2   83.54    7.07   1
  -8  -3   2   87.62    6.71   1
  -7  -3   2   25.77    3.60   1
  -6  -3   2  459.79   25.65   1
  -5  -3   2   36.68    3.48   1
  -4  -3   2  662.72   34.52   1
  -2  -3   2  571.14   29.97   1
  -1  -3   2  291.86   15.10   1
   1  -3   2  112.55    6.59   1
   2  -3   2  392.19   21.34   1
   3  -3   2   35.53    2.01   1
   4  -3   2  543.41   46.69   1
   5  -3   2   27.57    2.52   1
   6  -3   2   73.60    5.51   1
   7  -3   2   87.74    7.19   1
   8  -3   2   12.23    3.12   1
   9  -3   2   44.35    5.39   1
 -11  -2   2   10.31    3.48   1
 -10  -2   2   80.91    6.95   1
  -9  -2   2   24.81    3.84   1
  -8  -2   2   21.58    3.36   1
  -7  -2   2  500.90   27.45   1
  -6  -2   2   45.43    4.20   1
  -5  -2   2  698.32   37.76   1
  -4  -2   2   19.18    2.16   1
  -3  -2   2 1738.36   89.66   1
  -2  -2   2 5495.80  203.41   1
  -1  -2   2  882.06   44.59   1
   0  -2   2 1092.78   56.69   1
   1  -2   2  796.72   42.55   1
   2  -2   2 1074.32   53.94   1
   3  -2   2  289.14   10.85   1
   4  -2   2  329.03   12.67   1
   5  -2   2  242.47   24.69   1
   6  -2   2   77.67    5.87   1
   7  -2   2   87.38    6.71   1
   8  -2   2   98.29    7.91   1
   9  -2   2   26.37    4.20   1
  10  -2   2   10.79    3.48   1
 -11  -1   2   -0.36    2.76   1
 -10  -1   2   14.26    3.36   1
  -9  -1   2   82.82    6.59   1
  -8  -1   2  148.27    9.71   1
  -7  -1   2  133.65    9.11   1
  -6  -1   2   36.20    3.48   1
  -5  -1   2  285.15   14.86   1
  -4  -1   2  352.75   18.58   1
  -2  -1   2  262.79   10.49   1
  -1  -1   2  523.38   21.15   1
   0  -1   2 2508.68   92.57   1
   1  -1   2 3481.19  104.12   1
   2  -1   2   64.73    2.88   1
   3  -1   2  886.41   33.13   1
   4  -1   2  403.97   15.81   1
   5  -1   2   54.18    4.55   1
   6  -1   2   75.67    3.87   1
   7  -1   2   52.02    5.27   1
   8  -1   2   30.33    4.08   1
   9  -1   2   16.18    3.60   1
  10  -1   2    7.55    3.36   1
 -11   0   2    5.39    3.12   1
 -10   0   2    5.87    2.88   1
  -9   0   2   -2.04    2.04   1
  -8   0   2    4.20    2.28   1
  -7   0   2   24.57    2.28   1
  -6   0   2  110.68    8.69   1
  -5   0   2  174.13    6.94   1
  -4   0   2  136.52    7.79   1
  -3   0   2  243.53    7.59   1
  -2   0   2   35.87    1.28   1
  -1   0   2 9347.53  560.91   1
   0   0   2   22.30    1.26   1
   1   0   2 7691.09  283.83   1
   2   0   2 2888.82  106.72   1
   3   0   2  254.94    9.92   1
   5   0   2  328.19   12.84   1
   6   0   2   38.57    2.82   1
   7   0   2  309.88   15.64   1
   8   0   2    7.07    2.76   1
   9   0   2   18.22    3.60   1
  10   0   2    0.36    2.64   1
 -11   1   2    5.03    3.00   1
 -10   1   2   14.74    3.48   1
  -9   1   2   66.76    6.23   1
  -8   1   2  146.42    6.78   1
  -7   1   2  152.72    5.30   1
  -6   1   2   29.87    1.73   1
  -5   1   2  263.37   10.16   1
  -4   1   2  343.73   22.35   1
  -2   1   2  254.48   13.66   1
  -1   1   2  536.95   13.93   1
   0   1   2 2498.04  132.57   1
   1   1   2 3481.39  131.14   1
   2   1   2   61.68    2.79   1
   3   1   2  890.09   46.27   1
   4   1   2  422.86   15.85   1
   5   1   2   56.05    3.05   1
   6   1   2   79.57    3.98   1
   7   1   2   60.58    4.79   1
   8   1   2   30.33    3.96   1
   9   1   2   15.94    3.48   1
  10   1   2   12.71    3.48   1
 -11   2   2    7.31    3.24   1
 -10   2   2   78.63    6.95   1
  -9   2   2   24.36    3.06   1
  -8   2   2   15.67    1.62   1
  -7   2   2  506.23   15.92   1
  -6   2   2   42.32    2.26   1
  -5   2   2  719.36   21.96   1
  -4   2   2   22.20    1.78   1
  -3   2   2 1729.06   63.40   1
  -2   2   2 5528.82  303.85   1
  -1   2   2  856.04   76.47   1
   1   2   2  797.91   29.11   1
   2   2   2  981.85   36.99   1
   3   2   2  272.88    8.74   1
   4   2   2  325.93   10.31   1
   5   2   2  271.39    8.42   1
   6   2   2   77.97    4.11   1
   7   2   2   84.91    4.53   1
   8   2   2  112.07    7.91   1
   9   2   2   26.13    4.08   1
  10   2   2   13.90    3.72   1
 -10   3   2    4.50    2.70   1
  -9   3   2   83.94    4.87   1
  -8   3   2   84.04    3.75   1
  -7   3   2   33.41    2.14   1
  -6   3   2  477.16   14.92   1
  -5   3   2   30.38    1.91   1
  -4   3   2  650.96   24.58   1
  -3   3   2  198.62    6.43   1
  -2   3   2  574.71   17.55   1
  -1   3   2  284.15   10.98   1
   0   3   2  795.51   64.79   1
   1   3   2  109.72    3.64   1
   2   3   2  400.68   12.27   1
   3   3   2   31.10    1.63   1
   4   3   2  596.82   17.73   1
   5   3   2   31.40    2.06   1
   6   3   2   61.56    2.92   1
   7   3   2  107.84    5.17   1
   8   3   2   10.98    2.03   1
   9   3   2   51.30    5.39   1
 -10   4   2    0.21    1.72   1
  -9   4   2   20.76    2.00   1
  -8   4   2   32.91    2.33   1
  -7   4   2   31.93    2.17   1
  -6   4   2   36.16    2.21   1
  -5   4   2   73.55    5.73   1
  -4   4   2 1094.53   32.89   1
  -3   4   2 2463.72   73.36   1
  -2   4   2  398.90   12.43   1
  -1   4   2  838.35   49.44   1
   0   4   2  108.81    4.61   1
   1   4   2    6.36    0.77   1
   2   4   2  401.51   14.87   1
   3   4   2   29.39    1.86   1
   4   4   2   80.78    3.17   1
   5   4   2    4.73    1.00   1
   6   4   2   29.10    1.96   1
   7   4   2   27.00    2.00   1
   8   4   2   10.12    2.58   1
   9   4   2    2.88    2.64   1
 -10   5   2    5.93    2.08   1
  -9   5   2   -0.70    1.25   1
  -8   5   2   27.59    2.24   1
  -7   5   2   47.87    2.83   1
  -6   5   2  116.05    4.70   1
  -5   5   2  421.57   13.29   1
  -4   5   2    3.97    0.85   1
  -3   5   2   80.99    3.18   1
  -2   5   2  280.51   10.85   1
  -1   5   2  296.91   11.99   1
   0   5   2  391.63   15.20   1
   1   5   2 1211.07   44.90   1
   2   5   2  176.37    5.95   1
   3   5   2  304.53   11.57   1
   4   5   2    4.13    0.96   1
   5   5   2   44.61    2.52   1
   6   5   2    0.54    1.09   1
   7   5   2    9.43    1.80   1
   8   5   2   12.16    1.71   1
   9   5   2   -2.64    2.64   1
  -9   6   2    6.07    1.66   1
  -8   6   2   11.47    2.05   1
  -7   6   2   23.55    2.13   1
  -6   6   2   14.92    1.88   1
  -5   6   2   85.35    3.82   1
  -4   6   2  124.37    6.31   1
  -3   6   2  130.45    4.77   1
  -2   6   2   49.35    2.93   1
  -1   6   2   86.97    4.44   1
   0   6   2   27.47    2.03   1
   1   6   2  410.59   15.75   1
   2   6   2   21.65    1.57   1
   3   6   2  128.86    4.67   1
   4   6   2   47.20    2.53   1
   5   6   2   47.66    3.13   1
   6   6   2   45.48    2.74   1
   7   6   2    1.31    2.10   1
   8   6   2   19.30    4.08   1
  -8   7   2   72.61    3.85   1
  -7   7   2   13.29    1.82   1
  -6   7   2   54.67    3.09   1
  -5   7   2   24.75    2.11   1
  -4   7   2   15.80    1.77   1
  -3   7   2  146.90    5.41   1
  -2   7   2   41.71    2.90   1
  -1   7   2   27.43    1.83   1
   0   7   2    6.93    1.28   1
   1   7   2   38.96    2.75   1
   2   7   2   56.96    2.80   1
   3   7   2    2.74    1.31   1
   4   7   2   29.59    3.72   1
   5   7   2   20.78    3.72   1
   6   7   2   15.94    3.72   1
   7   7   2   18.34    4.20   1
  -7   8   2   32.67    2.56   1
  -6   8   2    1.87    2.02   1
  -5   8   2   25.09    2.21   1
  -4   8   2   12.26    1.70   1
  -3   8   2   79.45    3.20   1
  -2   8   2   36.11    2.87   1
  -1   8   2   71.08    4.18   1
   0   8   2   62.24    3.90   1
   1   8   2   44.25    3.11   1
   2   8   2    3.09    3.78   1
   3   8   2    9.87    1.75   1
   4   8   2   16.54    3.72   1
   5   8   2   68.32    6.59   1
   6   8   2    9.35    3.72   1
  -6   9   2    0.56    1.44   1
  -5   9   2   28.57    2.44   1
  -4   9   2    8.82    1.68   1
  -3   9   2   24.42    2.18   1
  -2   9   2   54.41    2.61   1
  -1   9   2    2.72    1.80   1
   0   9   2   53.34    3.69   1
   1   9   2   70.01    3.45   1
   2   9   2   17.69    2.58   1
   3   9   2   82.94    7.07   1
   4   9   2   29.13    4.67   1
   5   9   2    2.16    3.24   1
  -4  10   2    2.71    2.40   1
  -3  10   2   23.03    2.62   1
  -2  10   2    0.53    1.43   1
  -1  10   2   51.15    3.09   1
   0  10   2   20.94    2.16   1
   1  10   2   65.86    3.49   1
   2  10   2   19.30    3.96   1
   3  10   2    4.20    3.24   1
   2 -10   3    0.48    3.24   1
   2  -9   3   26.61    4.08   1
   3  -9   3    8.99    3.24   1
   4  -9   3   33.20    4.55   1
  -7  -8   3    5.99    2.88   1
   1  -8   3   38.60    4.43   1
   2  -8   3   35.96    4.20   1
   3  -8   3    2.64    2.40   1
   4  -8   3   24.21    3.84   1
   5  -8   3   -1.20    2.40   1
   6  -8   3    8.75    3.24   1
  -8  -7   3    0.84    2.52   1
  -7  -7   3   38.24    4.32   1
  -6  -7   3   35.24    4.08   1
  -5  -7   3   36.80    3.84   1
  -4  -7   3   33.92    3.60   1
  -3  -7   3  161.09    9.11   1
   1  -7   3   29.61    3.84   1
   2  -7   3  167.21   10.43   1
   3  -7   3   18.94    3.12   1
   4  -7   3   34.76    4.08   1
   5  -7   3    6.11    2.64   1
   6  -7   3   -0.60    2.52   1
   7  -7   3    9.23    3.24   1
  -9  -6   3    0.84    2.52   1
  -8  -6   3   29.25    4.08   1
  -7  -6   3   23.61    3.48   1
  -6  -6   3   40.75    4.08   1
  -5  -6   3  500.78   27.69   1
  -4  -6   3  745.18   38.24   1
  -3  -6   3   28.77    2.76   1
  -2  -6   3  259.74   13.54   1
   0  -6   3   85.46    6.35   1
   1  -6   3   60.29    5.15   1
   2  -6   3  140.96    9.11   1
   3  -6   3  105.12    7.31   1
   4  -6   3    1.08    1.92   1
   5  -6   3    1.80    2.16   1
   6  -6   3   34.76    4.32   1
   7  -6   3    9.23    3.12   1
   8  -6   3   17.38    3.84   1
 -10  -5   3    6.11    3.24   1
  -9  -5   3   41.23    4.91   1
  -8  -5   3    4.32    2.52   1
  -7  -5   3  168.05   10.19   1
  -6  -5   3   68.68    5.63   1
  -5  -5   3  154.14    9.71   1
  -4  -5   3  210.60   11.87   1
  -3  -5   3   11.99    1.80   1
  -2  -5   3   23.85    2.16   1
   0  -5   3  115.43    7.43   1
   1  -5   3  156.18    8.99   1
   2  -5   3  129.93    8.27   1
   3  -5   3  119.50    8.15   1
   4  -5   3  216.47   13.42   1
   5  -5   3    3.60    2.16   1
   6  -5   3   60.53    5.63   1
   7  -5   3    4.20    2.52   1
   8  -5   3   18.58    3.72   1
 -10  -4   3   48.30    5.39   1
  -9  -4   3   21.10    3.72   1
  -8  -4   3  135.08    8.75   1
  -7  -4   3  117.34    8.15   1
  -6  -4   3  196.45   11.87   1
  -5  -4   3  298.22   16.30   1
  -4  -4   3 1237.69   65.08   1
  -2  -4   3  344.96   17.50   1
  -1  -4   3  384.40   18.94   1
   0  -4   3  157.98    8.75   1
   1  -4   3  271.25   14.62   1
   2  -4   3  166.01    9.95   1
   3  -4   3  212.28   12.95   1
   5  -4   3  264.30   15.70   1
   6  -4   3   14.26    2.76   1
   7  -4   3   32.12    4.20   1
   8  -4   3   20.62    3.72   1
   9  -4   3   -0.12    2.76   1
 -11  -3   3   10.43    3.48   1
 -10  -3   3    8.75    3.24   1
  -9  -3   3  100.80    7.67   1
  -8  -3   3    8.03    2.76   1
  -7  -3   3  211.44   12.59   1
  -6  -3   3  134.25    8.27   1
  -5  -3   3   73.60    4.79   1
  -4  -3   3  112.31    6.59   1
  -3  -3   3  624.00   31.64   1
  -2  -3   3  642.22   33.44   1
  -1  -3   3  464.11   22.77   1
   0  -3   3  979.27   54.30   1
   2  -3   3  370.01   23.13   1
   3  -3   3  237.21   13.18   1
   4  -3   3   18.82    2.04   1
   5  -3   3   51.43    2.93   1
   6  -3   3   59.69    5.39   1
   7  -3   3   19.42    3.36   1
   8  -3   3    3.84    2.52   1
   9  -3   3    9.71    3.36   1
 -11  -2   3    3.48    3.24   1
 -10  -2   3   27.45    4.32   1
  -9  -2   3   17.38    3.48   1
  -8  -2   3   19.90    3.48   1
  -7  -2   3   85.70    6.35   1
  -6  -2   3  124.78    8.03   1
  -5  -2   3  939.96   49.62   1
  -4  -2   3  310.56   16.54   1
  -3  -2   3 1228.53   47.17   1
   0  -2   3  806.26   28.98   1
   1  -2   3 1142.63   34.98   1
   2  -2   3  128.48   13.90   1
   3  -2   3  228.70   13.18   1
   4  -2   3  306.36   11.87   1
   5  -2   3   73.07    4.43   1
   6  -2   3  102.72    7.43   1
   7  -2   3    3.00    2.28   1
   8  -2   3   16.90    3.48   1
   9  -2   3   21.10    3.96   1
 -11  -1   3   30.56    4.55   1
 -10  -1   3    4.91    2.88   1
  -9  -1   3   31.40    4.32   1
  -8  -1   3   38.12    4.32   1
  -7  -1   3   35.00    3.84   1
  -6  -1   3   60.29    4.91   1
  -4  -1   3  413.22   15.59   1
  -3  -1   3 1549.67   47.44   1
  -2  -1   3  169.32    4.54   1
  -1  -1   3  470.03   17.48   1
   0  -1   3  902.93   36.56   1
   1  -1   3 2131.21   63.95   1
   2  -1   3 1524.03   54.02   1
   3  -1   3 1439.90   76.83   1
   4  -1   3  253.09   10.21   1
   5  -1   3    2.02    1.06   1
   6  -1   3  125.28    5.72   1
   7  -1   3  184.47   11.75   1
   8  -1   3   58.37    5.87   1
   9  -1   3   28.65    4.32   1
 -11   0   3    9.11    3.36   1
 -10   0   3    8.63    3.12   1
  -9   0   3  154.14   10.19   1
  -8   0   3  231.69   13.90   1
  -6   0   3 1890.79   56.92   1
  -5   0   3  888.11   32.88   1
  -4   0   3   13.17    1.27   1
  -3   0   3  625.06   23.10   1
  -2   0   3  199.36    6.27   1
  -1   0   3    1.88    0.52   1
   0   0   3  245.60   13.06   1
   1   0   3  309.20   11.78   1
   2   0   3    6.68    1.38   1
   3   0   3  169.40   10.73   1
   4   0   3  126.64    5.42   1
   5   0   3   99.48    4.62   1
   6   0   3   10.06    1.56   1
   7   0   3  144.31    9.59   1
   8   0   3    7.43    2.76   1
   9   0   3   -2.28    2.28   1
 -11   1   3   27.09    4.55   1
 -10   1   3    7.79    2.88   1
  -9   1   3   35.12    4.32   1
  -8   1   3   40.58    3.78   1
  -7   1   3   43.27    3.36   1
  -6   1   3   63.77    4.20   1
  -5   1   3  202.21   11.39   1
  -4   1   3  415.62   25.17   1
  -3   1   3 1669.68   83.66   1
  -2   1   3  158.57    5.30   1
  -1   1   3  498.07   19.26   1
   0   1   3 1064.55   63.53   1
   1   1   3 2132.22  109.91   1
   2   1   3 1392.52   84.50   1
   3   1   3 1497.25   54.95   1
   4   1   3  263.56   10.25   1
   5   1   3    3.88    1.14   1
   6   1   3  124.78    5.76   1
   7   1   3  188.06    8.22   1
   8   1   3   65.08    5.87   1
   9   1   3   33.56    4.43   1
 -11   2   3    9.59    3.24   1
 -10   2   3   23.22    2.84   1
  -9   2   3   17.93    2.41   1
  -8   2   3   21.39    1.83   1
  -7   2   3   81.64    3.49   1
  -6   2   3  128.14    5.81   1
  -5   2   3  950.53   35.17   1
  -4   2   3  301.57   17.02   1
  -3   2   3 1203.65   64.61   1
   0   2   3  714.62   39.67   1
   1   2   3 1195.56  101.40   1
   2   2   3  138.32    4.37   1
   3   2   3  238.98    7.54   1
   4   2   3  297.65   11.82   1
   5   2   3   78.62    3.90   1
   6   2   3  105.87    5.13   1
   7   2   3    3.31    1.60   1
   8   2   3   16.06    3.24   1
   9   2   3   24.69    3.96   1
 -11   3   3    7.97    2.28   1
 -10   3   3    8.38    2.70   1
  -9   3   3   98.29    5.42   1
  -8   3   3   13.08    1.54   1
  -7   3   3  210.34    7.29   1
  -6   3   3  129.43    6.83   1
  -5   3   3   57.91    3.67   1
  -4   3   3  108.24    5.16   1
  -3   3   3  595.34   18.45   1
  -2   3   3  642.33   24.15   1
  -1   3   3  424.47   16.61   1
   0   3   3 1101.05   55.50   1
   1   3   3  612.05   18.56   1
   2   3   3  446.09   13.14   1
   3   3   3  231.98    7.47   1
   4   3   3   12.21    1.11   1
   5   3   3   48.23    2.46   1
   6   3   3   62.60    3.77   1
   7   3   3   14.92    2.08   1
   8   3   3    4.85    2.58   1
   9   3   3   23.49    3.84   1
 -10   4   3   35.52    4.97   1
  -9   4   3   16.93    1.90   1
  -8   4   3  121.51    4.95   1
  -7   4   3  119.41    4.74   1
  -6   4   3  204.61    7.08   1
  -5   4   3  290.51   11.82   1
  -4   4   3 1251.63   37.90   1
  -3   4   3 1902.87   57.40   1
  -2   4   3  319.13   12.71   1
  -1   4   3  345.84   13.81   1
   0   4   3  139.49    5.79   1
   1   4   3  257.99    8.18   1
   2   4   3  169.63    6.61   1
   3   4   3  234.57    7.42   1
   4   4   3  128.78    5.32   1
   5   4   3  275.37    8.97   1
   6   4   3   14.14    1.48   1
   7   4   3   38.08    3.04   1
   8   4   3   14.85    2.36   1
   9   4   3    3.96    2.64   1
 -10   5   3    8.65    2.16   1
  -9   5   3   31.21    2.48   1
  -8   5   3    4.28    1.38   1
  -7   5   3  157.60    5.99   1
  -6   5   3   65.53    3.25   1
  -5   5   3  162.23    7.28   1
  -4   5   3  207.17    7.02   1
  -3   5   3   12.14    1.16   1
  -2   5   3   21.41    1.79   1
  -1   5   3  388.88   15.04   1
   0   5   3  112.62    4.91   1
   1   5   3  142.12    4.85   1
   2   5   3  132.41    6.35   1
   3   5   3  127.83    5.30   1
   4   5   3  233.17    7.62   1
   5   5   3    2.54    1.01   1
   6   5   3   64.17    3.15   1
   7   5   3    1.92    2.52   1
   8   5   3   15.94    3.84   1
  -9   6   3    1.60    1.46   1
  -8   6   3   21.69    2.14   1
  -7   6   3   21.11    2.02   1
  -6   6   3   36.41    2.49   1
  -5   6   3  516.83   19.87   1
  -4   6   3  714.02   22.33   1
  -3   6   3   22.54    1.72   1
  -2   6   3  236.47    9.92   1
  -1   6   3  280.26    9.01   1
   0   6   3   83.89    4.07   1
   1   6   3   58.61    2.59   1
   2   6   3  141.32    4.95   1
   3   6   3  104.20    4.97   1
   4   6   3    3.38    3.12   1
   5   6   3    0.48    1.25   1
   6   6   3   31.04    4.43   1
   7   6   3    3.60    3.00   1
   8   6   3   11.03    3.60   1
  -8   7   3    4.16    2.17   1
  -7   7   3   28.97    2.39   1
  -6   7   3   37.55    2.62   1
  -5   7   3   33.17    2.39   1
  -4   7   3   33.79    2.95   1
  -3   7   3  140.04    5.41   1
  -2   7   3  333.68   13.35   1
  -1   7   3   71.68    8.75   1
   0   7   3  216.48    9.11   1
   1   7   3   33.46    2.42   1
   2   7   3  162.25    7.13   1
   3   7   3   16.85    1.90   1
   4   7   3   32.24    4.43   1
   5   7   3    6.95    3.00   1
   6   7   3    2.88    2.88   1
   7   7   3    3.36    3.24   1
  -7   8   3    7.23    1.71   1
  -6   8   3   61.61    4.29   1
  -5   8   3    2.22    1.40   1
  -4   8   3   35.69    2.46   1
  -3   8   3   41.33    2.55   1
  -2   8   3   84.24    4.60   1
  -1   8   3  103.96    5.87   1
   0   8   3    1.16    1.58   1
   1   8   3   35.54    4.37   1
   2   8   3   29.97    4.20   1
   3   8   3    3.60    2.76   1
   4   8   3   20.14    4.08   1
   5   8   3    1.68    3.12   1
   6   8   3    9.83    3.72   1
  -6   9   3   14.48    2.02   1
  -5   9   3   12.21    1.89   1
  -4   9   3    6.02    1.65   1
  -3   9   3   19.43    2.02   1
  -2   9   3    5.90    1.96   1
  -1   9   3    9.28    2.04   1
   0   9   3   27.87    3.54   1
   1   9   3    5.41    1.99   1
   2   9   3   20.50    3.96   1
   3   9   3    5.63    3.24   1
   4   9   3   30.68    5.03   1
  -4  10   3    7.17    1.74   1
  -3  10   3    9.17    1.74   1
  -2  10   3   11.78    1.80   1
  -1  10   3    1.36    1.48   1
   0  10   3    3.82    3.06   1
   1  10   3    4.55    2.12   1
   2  10   3   -2.52    2.76   1
   2 -10   4   -0.24    3.36   1
   1  -9   4   31.40    4.91   1
   2  -9   4   50.10    5.51   1
   3  -9   4   -2.52    2.52   1
   4  -9   4   12.35    3.60   1
   1  -8   4   32.12    4.08   1
   2  -8   4   50.70    5.27   1
   3  -8   4   16.90    3.36   1
   4  -8   4   11.15    3.24   1
   5  -8   4   53.94    5.87   1
  -8  -7   4    5.63    2.64   1
  -7  -7   4   40.63    4.43   1
  -6  -7   4   54.30    5.15   1
   0  -7   4   35.96    4.32   1
   1  -7   4   39.31    4.20   1
   2  -7   4   -0.48    2.04   1
   3  -7   4   82.46    6.83   1
   4  -7   4   10.07    2.88   1
   5  -7   4    7.55    2.76   1
   6  -7   4   30.56    4.43   1
  -9  -6   4    9.83    3.24   1
  -8  -6   4   27.69    3.96   1
  -7  -6   4   45.07    4.55   1
  -6  -6   4   91.69    6.71   1
  -5  -6   4  350.12   19.42   1
  -4  -6   4  154.26    9.11   1
  -3  -6   4  121.66    7.07   1
   0  -6   4  133.05    8.51   1
   1  -6   4   75.51    5.99   1
   2  -6   4   36.20    3.96   1
   3  -6   4   41.35    4.32   1
   4  -6   4   25.41    3.60   1
   5  -6   4   83.06    6.83   1
   6  -6   4    1.92    2.40   1
   7  -6   4   33.44    4.67   1
 -10  -5   4    8.75    3.12   1
  -9  -5   4   13.78    3.36   1
  -8  -5   4   90.50    6.95   1
  -7  -5   4   14.26    2.76   1
  -6  -5   4  394.82   21.34   1
  -5  -5   4  261.42   14.62   1
  -4  -5   4    0.48    1.32   1
  -2  -5   4    9.83    1.32   1
   0  -5   4  741.59   37.40   1
   1  -5   4  103.44    6.71   1
   2  -5   4  250.87   14.62   1
   3  -5   4    3.48    1.80   1
   4  -5   4    1.92    1.92   1
   5  -5   4   -0.36    1.92   1
   6  -5   4   14.02    3.00   1
   7  -5   4   -0.84    2.28   1
   8  -5   4    4.79    2.88   1
 -10  -4   4    8.87    3.12   1
  -9  -4   4    4.32    2.64   1
  -8  -4   4    1.08    2.28   1
  -7  -4   4    7.31    2.28   1
  -6  -4   4  395.18   21.34   1
  -5  -4   4    4.67    1.56   1
  -4  -4   4 1135.57   57.89   1
  -3  -4   4   23.25    1.92   1
  -2  -4   4  859.53   41.23   1
   0  -4   4   23.73    2.64   1
   1  -4   4  253.03   13.90   1
   3  -4   4   51.78    3.96   1
   4  -4   4   88.67    4.27   1
   5  -4   4    3.84    2.04   1
   6  -4   4    7.79    2.40   1
   7  -4   4    5.03    2.52   1
   8  -4   4    6.59    3.00   1
 -11  -3   4   28.17    4.55   1
 -10  -3   4   19.30    3.84   1
  -9  -3   4   36.32    4.67   1
  -8  -3   4    9.95    2.76   1
  -7  -3   4  135.68    8.63   1
  -6  -3   4  338.73   19.18   1
  -5  -3   4   24.33    2.64   1
  -4  -3   4  242.24   13.18   1
  -3  -3   4  234.33   12.47   1
  -2  -3   4  679.50   35.12   1
   0  -3   4  199.41    8.05   1
   1  -3   4 1812.08   65.16   1
   2  -3   4   73.11    3.60   1
   3  -3   4  532.56   26.01   1
   4  -3   4   62.85    3.55   1
   5  -3   4   68.99    6.17   1
   6  -3   4   99.49    7.43   1
   7  -3   4    4.32    2.40   1
   8  -3   4   19.66    3.84   1
 -11  -2   4   18.94    3.96   1
 -10  -2   4   67.00    6.35   1
  -9  -2   4   51.18    5.39   1
  -8  -2   4  619.81   32.72   1
  -7  -2   4   24.33    2.88   1
  -5  -2   4    3.60    1.56   1
  -4  -2   4  270.47   10.17   1
  -3  -2   4  681.41   35.84   1
  -2  -2   4  497.91   24.93   1
   0  -2   4   96.00    4.85   1
   1  -2   4   32.17    1.51   1
   2  -2   4  799.78   34.04   1
   3  -2   4  422.48   15.93   1
   4  -2   4  404.21   15.85   1
   5  -2   4  363.72   14.32   1
   6  -2   4   70.72    5.99   1
   7  -2   4   30.09    4.08   1
   8  -2   4    0.60    2.40   1
   9  -2   4   10.91    3.36   1
 -11  -1   4    5.27    3.12   1
 -10  -1   4   45.79    5.03   1
  -9  -1   4   58.01    5.63   1
  -8  -1   4  129.81    8.63   1
  -6  -1   4   52.02    4.55   1
  -5  -1   4  315.88    9.83   1
  -4  -1   4  296.77   11.48   1
  -3  -1   4 1216.03   42.84   1
  -2  -1   4 2887.62   85.78   1
  -1  -1   4    6.60    0.68   1
   0  -1   4 1437.98   78.87   1
   1  -1   4  779.06   28.39   1
   2  -1   4  565.16   20.85   1
   3  -1   4  314.62   11.95   1
   4  -1   4  131.55    5.85   1
   5  -1   4   21.22    1.95   1
   6  -1   4   40.69    2.92   1
   7  -1   4    5.51    2.52   1
   8  -1   4    5.99    2.64   1
   9  -1   4    3.84    2.76   1
 -11   0   4   24.45    4.32   1
 -10   0   4    2.88    2.76   1
  -9   0   4   18.22    3.48   1
  -8   0   4  107.28    7.91   1
  -7   0   4    2.20    0.88   1
  -6   0   4  156.57   12.71   1
  -5   0   4  272.93   10.72   1
  -4   0   4 2874.76  104.80   1
  -3   0   4  217.59    7.25   1
  -2   0   4   51.69    2.32   1
  -1   0   4   14.42    1.00   1
   1   0   4  232.65   13.06   1
   2   0   4   28.02    1.95   1
   3   0   4  127.23   18.52   1
   4   0   4  241.97    9.70   1
   5   0   4    7.98    1.43   1
   6   0   4  174.05   11.81   1
   7   0   4   63.17    5.75   1
   8   0   4    3.24    2.52   1
   9   0   4   -0.60    2.52   1
 -11   1   4    2.04    2.76   1
 -10   1   4   35.48    4.79   1
  -9   1   4   53.54    3.77   1
  -8   1   4  124.54    6.10   1
  -6   1   4   54.53    3.31   1
  -5   1   4  311.47   12.25   1
  -4   1   4  304.31    9.53   1
  -3   1   4 1126.03   53.88   1
  -2   1   4 2852.27  124.92   1
  -1   1   4    9.89    2.16   1
   0   1   4 1562.19   56.30   1
   1   1   4  766.04   28.85   1
   2   1   4  535.99   20.76   1
   3   1   4  295.00   11.82   1
   4   1   4  139.04    5.89   1
   5   1   4   25.98    3.96   1
   6   1   4   48.28    3.22   1
   7   1   4    7.86    1.78   1
   8   1   4    3.84    2.52   1
   9   1   4    3.36    2.76   1
 -11   2   4    9.95    3.48   1
 -10   2   4   63.50    4.32   1
  -9   2   4   52.77    3.77   1
  -8   2   4  597.07   18.94   1
  -7   2   4    1.44    1.44   1
  -5   2   4    1.68    1.32   1
  -4   2   4  261.86   16.69   1
  -3   2   4  690.75   20.97   1
  -2   2   4  466.85   18.09   1
  -1   2   4  357.04   14.63   1
   1   2   4   35.84    2.28   1
   2   2   4  748.38   28.97   1
   3   2   4  402.44   15.80   1
   4   2   4  414.10   15.88   1
   5   2   4  363.96   14.36   1
   6   2   4   74.62    4.24   1
   7   2   4   38.62    2.94   1
   8   2   4    4.55    2.40   1
   9   2   4    9.59    3.00   1
 -11   3   4   28.07    3.22   1
 -10   3   4   23.98    2.84   1
  -9   3   4   42.25    3.43   1
  -8   3   4    6.13    1.67   1
  -7   3   4  128.30    9.35   1
  -6   3   4  357.91   19.66   1
  -5   3   4   26.49    3.48   1
  -4   3   4  240.67    9.57   1
  -3   3   4  229.96    7.49   1
  -2   3   4  672.78   36.20   1
  -1   3   4 1055.62   56.34   1
   0   3   4  202.34   23.25   1
   1   3   4 1712.63   52.60   1
   2   3   4   72.19    2.63   1
   3   3   4  532.13   16.39   1
   4   3   4   73.86    3.63   1
   5   3   4   71.65    3.92   1
   6   3   4  105.81    5.21   1
   7   3   4    2.83    1.60   1
   8   3   4   26.00    2.78   1
 -10   4   4    2.97    1.87   1
  -9   4   4    5.02    1.51   1
  -8   4   4    5.56    1.85   1
  -7   4   4    6.83    1.96   1
  -6   4   4  385.38   15.38   1
  -5   4   4    0.94    1.08   1
  -4   4   4 1100.63   33.79   1
  -3   4   4   15.58    1.57   1
  -2   4   4  759.94   29.87   1
  -1   4   4  279.94   21.16   1
   0   4   4   22.89    2.52   1
   1   4   4  244.62    9.60   1
   2   4   4   99.06    4.03   1
   3   4   4   49.37    3.13   1
   4   4   4   87.11    3.44   1
   5   4   4    8.54    1.20   1
   6   4   4    5.43    1.61   1
   7   4   4    9.56    1.89   1
   8   4   4   11.03    3.36   1
 -10   5   4    1.62    3.24   1
  -9   5   4   17.75    2.29   1
  -8   5   4   88.58    4.09   1
  -7   5   4    9.43    1.56   1
  -6   5   4  381.49   15.42   1
  -5   5   4  257.89   10.76   1
  -4   5   4    1.89    0.89   1
  -3   5   4  595.06   22.63   1
  -2   5   4    8.87    1.37   1
  -1   5   4  169.70    5.64   1
   0   5   4  662.24   38.00   1
   1   5   4   92.27    6.05   1
   2   5   4  255.90    9.70   1
   3   5   4    1.44    0.74   1
   4   5   4    1.34    1.20   1
   5   5   4    2.04    2.40   1
   6   5   4   11.63    3.12   1
   7   5   4    0.96    2.76   1
   8   5   4    2.04    3.00   1
  -9   6   4    6.11    2.69   1
  -8   6   4   27.06    2.30   1
  -7   6   4   38.62    2.67   1
  -6   6   4   91.96    5.24   1
  -5   6   4  348.68   14.15   1
  -4   6   4  150.47    5.54   1
  -3   6   4  111.20    4.43   1
  -2   6   4   68.67    3.85   1
  -1   6   4  193.50    8.09   1
   0   6   4  120.46    8.03   1
   1   6   4   70.67    3.60   1
   2   6   4   34.14    4.91   1
   3   6   4   48.66    4.79   1
   4   6   4   27.33    3.84   1
   5   6   4   86.06    7.07   1
   6   6   4   -0.12    2.64   1
   7   6   4   39.79    5.15   1
  -9   7   4   20.51    2.25   1
  -8   7   4    3.11    1.53   1
  -7   7   4   35.55    2.62   1
  -6   7   4   55.86    3.17   1
  -5   7   4   30.85    3.12   1
  -4   7   4  201.65    8.90   1
  -3   7   4   53.88    2.83   1
  -2   7   4   18.91    3.42   1
  -1   7   4   26.61    4.55   1
   0   7   4   25.80    2.45   1
   1   7   4   30.47    2.30   1
   2   7   4   -2.04    2.04   1
   3   7   4   96.25    7.19   1
   4   7   4   14.74    3.48   1
   5   7   4    6.59    3.24   1
   6   7   4   28.53    4.67   1
  -7   8   4   47.59    3.15   1
  -6   8   4   89.47    6.85   1
  -5   8   4   41.47    4.02   1
  -4   8   4   31.28    3.00   1
  -3   8   4   10.55    1.60   1
  -2   8   4   10.11    2.52   1
  -1   8   4   87.31    4.74   1
   0   8   4    3.04    1.69   1
   1   8   4   22.17    3.60   1
   2   8   4   47.59    5.27   1
   3   8   4   13.66    3.36   1
   4   8   4   10.79    3.60   1
   5   8   4   59.69    6.47   1
  -6   9   4   12.45    2.34   1
  -5   9   4   17.25    2.12   1
  -4   9   4    4.62    4.26   1
  -3   9   4   93.52    5.33   1
  -2   9   4   21.05    2.53   1
  -1   9   4   54.94    3.89   1
   0   9   4    2.50    3.24   1
   1   9   4   39.32    3.42   1
   2   9   4   42.31    5.27   1
   3   9   4   -2.04    2.76   1
   4   9   4   11.99    3.72   1
  -4  10   4   28.39    2.52   1
  -3  10   4    4.45    1.58   1
  -2  10   4   22.38    2.82   1
  -1  10   4    3.30    4.49   1
   0  10   4   10.59    2.37   1
   1  10   4   14.50    3.96   1
   2  10   4   -2.16    3.00   1
   1  -9   5   28.05    4.67   1
   2  -9   5    8.63    3.36   1
   3  -9   5   18.34    3.96   1
   1  -8   5   19.06    3.60   1
   2  -8   5    8.51    3.00   1
   3  -8   5   14.98    3.36   1
   4  -8   5   31.88    4.67   1
   5  -8   5   10.79    3.36   1
   0  -7   5   20.38    3.60   1
   1  -7   5   36.56    4.32   1
   2  -7   5   23.13    3.48   1
   3  -7   5   18.34    3.36   1
   4  -7   5    6.59    2.64   1
   5  -7   5   -0.36    2.52   1
   6  -7   5    6.83    3.00   1
  -9  -6   5    3.48    2.52   1
  -8  -6   5   19.66    3.48   1
  -7  -6   5   38.24    4.08   1
  -6  -6   5  116.51    7.55   1
  -5  -6   5  442.53   23.25   1
   0  -6   5  284.43   15.46   1
   1  -6   5  177.76   10.91   1
   2  -6   5   29.25    3.72   1
   3  -6   5   87.86    6.59   1
   4  -6   5   74.07    6.23   1
   5  -6   5    3.72    2.40   1
   6  -6   5    3.60    2.64   1
 -10  -5   5   13.06    3.36   1
  -9  -5   5   29.37    4.20   1
  -8  -5   5   26.97    3.60   1
  -7  -5   5   13.66    2.64   1
  -6  -5   5   -0.48    1.68   1
  -5  -5   5  684.17   35.84   1
  -4  -5   5   60.65    4.32   1
  -3  -5   5   87.50    5.03   1
   2  -5   5   53.82    4.67   1
   3  -5   5   80.91    6.35   1
   4  -5   5   71.80    5.87   1
   5  -5   5  113.39    8.03   1
   6  -5   5   79.23    6.59   1
   7  -5   5   21.10    3.84   1
 -10  -4   5   35.12    4.67   1
  -9  -4   5   59.81    5.75   1
  -8  -4   5   58.97    5.39   1
  -7  -4   5   68.68    5.75   1
  -6  -4   5   70.96    5.27   1
  -5  -4   5  227.98   12.83   1
  -4  -4   5  370.01   20.02   1
  -3  -4   5   34.40    2.64   1
   1  -4   5  507.62   25.77   1
   2  -4   5   42.91    3.96   1
   3  -4   5  117.83    5.51   1
   4  -4   5  470.43   23.13   1
   5  -4   5   14.50    3.00   1
   6  -4   5   53.46    5.39   1
   7  -4   5   10.43    3.12   1
   8  -4   5    4.32    2.76   1
 -11  -3   5    9.47    3.48   1
 -10  -3   5   46.27    5.27   1
  -9  -3   5   -0.12    2.40   1
  -8  -3   5   95.41    7.19   1
  -7  -3   5  211.68   12.71   1
  -5  -3   5  306.37   16.42   1
  -4  -3   5    5.15    1.08   1
  -3  -3   5   16.66    1.44   1
  -2  -3   5  589.36   29.85   1
  -1  -3   5  794.44   41.59   1
   0  -3   5  110.04    7.73   1
   1  -3   5  279.80   11.57   1
   2  -3   5   34.58    2.37   1
   3  -3   5  232.83    9.41   1
   4  -3   5   48.93    3.72   1
   5  -3   5  150.65   12.59   1
   6  -3   5    7.91    2.40   1
   7  -3   5    3.72    2.40   1
   8  -3   5    3.60    2.76   1
 -11  -2   5   18.46    4.08   1
 -10  -2   5   17.86    3.84   1
  -9  -2   5   33.80    4.43   1
  -8  -2   5   10.19    2.88   1
  -7  -2   5  305.53   15.34   1
  -6  -2   5   23.73    2.76   1
  -5  -2   5  711.26   38.96   1
  -3  -2   5  644.86   33.32   1
  -2  -2   5  150.20    6.21   1
  -1  -2   5  169.36   11.63   1
   0  -2   5  458.44   17.62   1
   1  -2   5   93.52    6.53   1
   2  -2   5  658.11   24.53   1
   3  -2   5   79.88    4.03   1
   4  -2   5    5.98    1.26   1
   5  -2   5  136.10    6.27   1
   6  -2   5    0.84    2.16   1
   7  -2   5   -1.20    2.04   1
   8  -2   5    4.08    2.76   1
 -11  -1   5   10.07    3.48   1
 -10  -1   5   63.53    6.11   1
  -9  -1   5   82.82    6.59   1
  -8  -1   5    3.36    2.40   1
  -7  -1   5   33.32    3.72   1
  -6  -1   5    4.44    1.23   1
  -5  -1   5  596.74   22.46   1
  -4  -1   5   75.16    4.43   1
  -3  -1   5 3524.10  105.46   1
  -2  -1   5  498.63   18.55   1
  -1  -1   5 1297.05   47.21   1
   0  -1   5  503.30   19.32   1
   1  -1   5   26.89    1.89   1
   2  -1   5  370.08   14.11   1
   3  -1   5  329.21   12.88   1
   4  -1   5   69.70    3.73   1
   5  -1   5  123.93    5.81   1
   6  -1   5   63.02    4.73   1
   7  -1   5    4.32    2.40   1
   8  -1   5   32.84    4.32   1
 -11   0   5   30.56    4.55   1
 -10   0   5   31.04    4.43   1
  -9   0   5   13.18    3.24   1
  -8   0   5  221.33    9.41   1
  -7   0   5  181.83    7.84   1
  -6   0   5   81.32    8.39   1
  -5   0   5  152.71    8.21   1
  -4   0   5  439.50   13.58   1
  -3   0   5   22.52    3.00   1
  -2   0   5   10.84    0.92   1
  -1   0   5  141.56    4.60   1
   0   0   5    3.04    0.96   1
   1   0   5  398.66   18.22   1
   2   0   5  531.06   20.21   1
   3   0   5   87.57    4.19   1
   4   0   5   69.02    3.64   1
   5   0   5    1.12    2.40   1
   6   0   5   47.41    3.35   1
   7   0   5   18.82    3.12   1
   8   0   5    6.71    2.76   1
 -11   1   5    6.95    3.24   1
 -10   1   5   57.38    4.24   1
  -9   1   5   73.28    4.57   1
  -8   1   5    1.28    1.74   1
  -7   1   5   31.12    3.30   1
  -6   1   5    5.05    2.34   1
  -5   1   5  605.38   24.64   1
  -4   1   5   76.21    3.09   1
  -3   1   5 3524.12  105.53   1
  -2   1   5  481.66   18.47   1
   0   1   5  518.76   26.61   1
   1   1   5   24.01    2.34   1
   2   1   5  357.44   21.34   1
   3   1   5  325.87   12.79   1
   4   1   5   71.48    3.72   1
   5   1   5  125.88    5.85   1
   6   1   5   68.75    5.39   1
   7   1   5    7.94    3.54   1
   8   1   5   31.04    4.32   1
 -11   2   5   16.89    2.70   1
 -10   2   5   20.80    2.71   1
  -9   2   5   34.40    3.18   1
  -8   2   5    7.63    1.98   1
  -7   2   5  250.02   29.13   1
  -6   2   5   21.10    3.00   1
  -5   2   5  748.19   22.72   1
  -4   2   5  204.83    6.78   1
  -3   2   5  635.59   19.56   1
  -2   2   5  160.38    5.21   1
  -1   2   5  220.78   20.14   1
   1   2   5  103.20    5.63   1
   2   2   5  631.93   24.35   1
   3   2   5   80.15    3.87   1
   4   2   5    5.22    1.26   1
   5   2   5  138.12    6.31   1
   6   2   5    4.63    1.55   1
   7   2   5   -0.49    1.56   1
   8   2   5   11.63    3.00   1
 -11   3   5    9.81    6.17   1
 -10   3   5   44.38    3.81   1
  -9   3   5    3.70    3.18   1
  -8   3   5   98.42    5.33   1
  -7   3   5  214.64    9.24   1
  -5   3   5  295.39   29.37   1
  -4   3   5   15.58    2.16   1
  -3   3   5   10.31    1.04   1
  -2   3   5  571.89   27.63   1
  -1   3   5  761.67   24.51   1
   0   3   5  136.64    7.55   1
   1   3   5  302.26   11.25   1
   2   3   5   31.78    2.46   1
   3   3   5  225.66    9.18   1
   4   3   5   48.53    3.11   1
   5   3   5  158.27    6.94   1
   6   3   5    7.59    1.73   1
   7   3   5    4.92    1.76   1
 -10   4   5   30.44    3.21   1
  -9   4   5   60.25    3.29   1
  -8   4   5   53.85    3.80   1
  -7   4   5   70.98    4.43   1
  -6   4   5   62.09    4.07   1
  -5   4   5  228.59    9.30   1
  -4   4   5  377.45   20.38   1
  -3   4   5   33.80    1.90   1
  -2   4   5  101.82   18.94   1
  -1   4   5  241.76   13.78   1
   0   4   5  104.51    4.35   1
   1   4   5  444.94   18.88   1
   2   4   5   47.58    3.36   1
   3   4   5  120.93    4.22   1
   4   4   5  474.52   23.61   1
   5   4   5   18.46    3.24   1
   6   4   5   55.38    5.51   1
   7   4   5   14.98    3.60   1
   8   4   5    3.48    3.12   1
 -10   5   5   10.54    3.78   1
  -9   5   5   28.08    2.35   1
  -8   5   5   21.89    2.06   1
  -7   5   5    9.03    2.10   1
  -6   5   5    1.12    3.36   1
  -5   5   5  671.20   25.76   1
  -4   5   5   58.18    3.46   1
  -3   5   5   77.00    6.71   1
  -2   5   5  100.41    4.91   1
  -1   5   5  135.90    5.93   1
   0   5   5  104.92    4.51   1
   1   5   5   36.53    2.15   1
   2   5   5   59.33    4.79   1
   3   5   5   83.54    6.35   1
   4   5   5   67.96    5.99   1
   5   5   5  109.91    8.27   1
   6   5   5   81.63    7.07   1
   7   5   5   22.77    4.20   1
  -9   6   5    3.72    2.63   1
  -8   6   5   20.13    2.13   1
  -7   6   5   35.09    3.24   1
  -6   6   5  105.90    8.63   1
  -5   6   5  420.42   16.99   1
  -4   6   5   50.62    2.73   1
  -3   6   5  101.83    4.15   1
  -2   6   5  146.21    6.51   1
  -1   6   5   46.87    3.05   1
   0   6   5  254.65   10.36   1
   1   6   5  170.08   10.79   1
   2   6   5   30.21    3.72   1
   3   6   5   83.42    6.59   1
   4   6   5   75.63    6.47   1
   5   6   5    4.67    2.88   1
   6   6   5    1.56    2.88   1
  -8   7   5   26.43    2.46   1
  -7   7   5   47.33    4.14   1
  -6   7   5   11.88    6.53   1
  -5   7   5    7.43    2.01   1
  -4   7   5  121.68    6.10   1
  -3   7   5   22.33    1.85   1
  -2   7   5    4.24    1.57   1
  -1   7   5  169.33    7.50   1
   0   7   5   15.82    2.88   1
   1   7   5   36.92    4.08   1
   2   7   5   20.98    3.48   1
   3   7   5   12.35    3.24   1
   4   7   5    8.63    3.00   1
   5   7   5    1.56    2.88   1
   6   7   5    5.51    3.48   1
  -7   8   5   88.33    4.41   1
  -6   8   5    5.82    2.04   1
  -5   8   5   44.56    3.68   1
  -4   8   5   42.33    3.51   1
  -3   8   5   13.78    1.70   1
  -2   8   5   43.96    3.21   1
  -1   8   5   31.63    2.79   1
   0   8   5   20.98    2.41   1
   1   8   5   21.81    3.60   1
   2   8   5   10.55    3.12   1
   3   8   5   15.34    3.60   1
   4   8   5   37.16    5.03   1
  -6   9   5   13.13    2.41   1
  -5   9   5   40.04    3.96   1
  -4   9   5    0.13    1.72   1
  -3   9   5   15.27    2.45   1
  -2   9   5    8.51    2.07   1
  -1   9   5   24.66    2.75   1
   0   9   5   31.17    2.97   1
   1   9   5   31.45    3.42   1
   2   9   5    7.91    3.24   1
   3   9   5   16.06    4.08   1
  -3  10   5    3.87    1.90   1
  -2  10   5    3.48    3.24   1
  -1  10   5   -1.37    3.06   1
   0  10   5    9.41    2.41   1
   1  10   5    0.89    3.12   1
   2  -9   6   10.91    3.72   1
   1  -8   6   79.11    6.95   1
   2  -8   6    2.88    2.76   1
   3  -8   6    4.43    2.88   1
   4  -8   6   46.51    5.39   1
   0  -7   6   17.74    3.72   1
   1  -7   6   20.14    3.48   1
   2  -7   6   57.53    5.63   1
   3  -7   6   13.06    3.24   1
   4  -7   6    1.56    2.52   1
   5  -7   6   64.37    6.23   1
   0  -6   6  108.59    7.67   1
   1  -6   6   29.13    3.84   1
   2  -6   6  165.41   10.67   1
   3  -6   6  134.49    9.11   1
   4  -6   6   -2.04    2.04   1
   5  -6   6    4.32    2.40   1
   6  -6   6   14.14    3.36   1
 -10  -5   6   19.78    3.96   1
  -9  -5   6   11.15    3.00   1
  -8  -5   6   -1.92    1.92   1
  -7  -5   6  124.90    8.51   1
  -6  -5   6  170.80   10.07   1
  -5  -5   6   18.94    2.40   1
   1  -5   6  195.61   11.15   1
   2  -5   6    0.96    2.04   1
   3  -5   6   29.85    3.72   1
   4  -5   6   29.37    3.84   1
   5  -5   6    5.87    2.52   1
   6  -5   6    5.27    2.64   1
   7  -5   6    5.99    3.00   1
 -10  -4   6    1.68    2.76   1
  -9  -4   6    0.72    2.40   1
  -8  -4   6   14.02    2.88   1
  -7  -4   6  143.59    8.63   1
  -6  -4   6  141.68    8.27   1
  -5  -4   6   98.77    6.47   1
  -3  -4   6  201.49   10.31   1
   0  -4   6  143.49   10.01   1
   1  -4   6   10.17    1.53   1
   2  -4   6    9.81    2.52   1
   3  -4   6  114.55    5.42   1
   4  -4   6   18.62    2.34   1
   5  -4   6    6.35    2.40   1
   6  -4   6   25.65    3.60   1
   7  -4   6   16.18    3.48   1
 -11  -3   6    7.55    3.36   1
 -10  -3   6   23.37    3.96   1
  -9  -3   6   -0.84    2.28   1
  -8  -3   6   15.46    3.12   1
  -7  -3   6  341.61   18.94   1
  -6  -3   6   33.08    3.36   1
  -5  -3   6  101.76    6.83   1
  -3  -3   6    8.51    1.20   1
  -1  -3   6  710.33   28.22   1
   0  -3   6   51.86    3.26   1
   1  -3   6  103.71    6.23   1
   2  -3   6  342.99   13.73   1
   3  -3   6  239.85   17.62   1
   4  -3   6   46.21    3.18   1
   5  -3   6  202.63   10.43   1
   6  -3   6   11.51    2.76   1
   7  -3   6   47.47    4.91   1
 -11  -2   6   52.98    6.11   1
 -10  -2   6   -2.40    2.40   1
  -9  -2   6  312.84   17.62   1
  -8  -2   6   55.98    5.51   1
  -7  -2   6  100.44    6.95   1
  -6  -2   6  241.40   13.66   1
  -5  -2   6    6.59    1.68   1
  -3  -2   6   26.84    1.98   1
  -2  -2   6  107.38    4.80   1
  -1  -2   6  482.30   25.82   1
   0  -2   6   12.46    3.00   1
   1  -2   6   54.83    3.18   1
   2  -2   6  381.49   14.36   1
   3  -2   6   87.75    6.05   1
   4  -2   6  477.27   18.52   1
   5  -2   6   20.55    2.16   1
   6  -2   6   61.73    5.63   1
   7  -2   6   18.10    3.24   1
   8  -2   6   -0.36    2.52   1
 -11  -1   6    4.43    3.12   1
 -10  -1   6    1.80    2.76   1
  -9  -1   6   62.21    5.87   1
  -8  -1   6  160.73   10.07   1
  -7  -1   6   13.43    1.86   1
  -6  -1   6  535.31   20.64   1
  -5  -1   6   28.20    2.46   1
  -4  -1   6 1148.62   34.98   1
  -3  -1   6 2220.20   66.43   1
  -2  -1   6 1010.97   57.56   1
  -1  -1   6 1230.19   47.29   1
   0  -1   6  498.62   18.34   1
   1  -1   6  437.14   16.61   1
   2  -1   6  171.77    7.41   1
   3  -1   6    2.67    1.14   1
   4  -1   6   45.29    3.05   1
   5  -1   6    6.10    1.62   1
   6  -1   6    1.19    1.40   1
   7  -1   6    9.95    2.88   1
   8  -1   6   11.03    3.12   1
 -11   0   6   -1.92    2.76   1
 -10   0   6    5.15    3.00   1
  -9   0   6    2.91    1.81   1
  -8   0   6  185.08    8.14   1
  -7   0   6   54.69    4.97   1
  -6   0   6   36.05    2.62   1
  -5   0   6 2369.33  103.24   1
  -4   0   6  972.84   29.54   1
  -3   0   6  498.99   19.02   1
  -2   0   6  818.21   30.58   1
  -1   0   6  157.12    5.13   1
   0   0   6   43.36    5.45   1
   1   0   6  113.61    5.87   1
   2   0   6    6.54    1.21   1
   3   0   6    2.01    1.04   1
   4   0   6   39.49    2.84   1
   5   0   6   17.35    2.03   1
   6   0   6    1.02    1.43   1
   7   0   6   12.35    2.88   1
   8   0   6    8.27    3.00   1
 -11   1   6    7.79    3.24   1
 -10   1   6   -0.73    2.10   1
  -9   1   6   53.93    4.03   1
  -8   1   6  152.72    7.20   1
  -7   1   6   14.16    2.06   1
  -6   1   6  555.66   20.85   1
  -5   1   6   27.22    1.70   1
  -4   1   6 1165.57   43.18   1
  -3   1   6 2203.47   66.49   1
  -2   1   6 1043.21   53.40   1
  -1   1   6 1372.37   70.24   1
   0   1   6  458.87   19.06   1
   1   1   6  422.21   16.43   1
   2   1   6  181.37    7.43   1
   3   1   6    2.31    1.06   1
   4   1   6   43.72    3.01   1
   5   1   6    6.17    1.55   1
   6   1   6   -0.36    2.04   1
   7   1   6   11.52    3.30   1
   8   1   6   13.54    3.24   1
 -11   2   6   52.77    4.28   1
 -10   2   6    1.29    1.89   1
  -9   2   6  294.46   12.58   1
  -8   2   6   59.35    3.97   1
  -7   2   6   98.41    5.33   1
  -6   2   6  240.77    8.00   1
  -5   2   6    9.72    1.13   1
  -4   2   6   44.56    2.29   1
  -3   2   6   19.66    1.42   1
  -2   2   6  118.95    6.52   1
  -1   2   6  512.90   43.57   1
   0   2   6   13.35    1.20   1
   1   2   6   57.29    3.72   1
   2   2   6  350.48   21.10   1
   3   2   6   88.70    7.97   1
   4   2   6  471.21   18.42   1
   5   2   6   18.54    2.04   1
   6   2   6   67.17    4.07   1
   7   2   6   17.32    2.24   1
 -11   3   6    3.11    3.24   1
 -10   3   6   24.57    2.96   1
  -9   3   6    0.45    1.79   1
  -8   3   6   14.62    3.96   1
  -7   3   6  333.98   13.64   1
  -6   3   6   30.35    3.36   1
  -5   3   6  118.98    9.77   1
  -4   3   6   67.86    2.93   1
  -3   3   6    9.17    1.09   1
  -2   3   6   28.35    3.90   1
  -1   3   6  774.25   28.05   1
   0   3   6   69.64    4.67   1
   2   3   6  350.24   18.46   1
   3   3   6  231.56    9.51   1
   4   3   6   46.01    3.12   1
   5   3   6  195.23    8.55   1
   6   3   6   13.66    3.12   1
   7   3   6   27.81    4.43   1
 -10   4   6    5.50    2.10   1
  -9   4   6    5.38    1.47   1
  -8   4   6   10.46    3.00   1
  -7   4   6  121.91    6.43   1
  -6   4   6  124.94    6.30   1
  -5   4   6  101.81    9.41   1
  -4   4   6   42.89    2.66   1
  -3   4   6  182.50    7.84   1
  -1   4   6  154.12    6.56   1
   0   4   6  138.44    8.75   1
   1   4   6    8.03    2.04   1
   2   4   6    1.80    1.68   1
   3   4   6  103.80    7.79   1
   4   4   6   19.66    3.36   1
   5   4   6    5.39    2.88   1
   6   4   6   13.66    3.60   1
   7   4   6   17.14    3.84   1
 -10   5   6   18.00    4.32   1
  -9   5   6   13.31    4.58   1
  -8   5   6    3.50    3.78   1
  -7   5   6  134.53    6.60   1
  -6   5   6  163.75    8.51   1
  -5   5   6   17.25    1.65   1
  -4   5   6  284.62    9.41   1
  -3   5   6  185.17    7.80   1
   0   5   6   66.40    5.15   1
   1   5   6  163.85   10.91   1
   2   5   6    0.96    1.92   1
   3   5   6   28.77    3.84   1
   4   5   6   29.13    4.08   1
   5   5   6    4.67    2.76   1
   6   5   6    6.83    3.24   1
   7   5   6    5.87    3.36   1
  -9   6   6   17.69    2.13   1
  -8   6   6    9.96    3.84   1
  -7   6   6   59.54    4.18   1
  -6   6   6   24.35    2.68   1
  -5   6   6   98.06    5.32   1
  -4   6   6   88.04    3.87   1
  -3   6   6   67.25    3.22   1
  -2   6   6   58.64    4.67   1
  -1   6   6   47.98    4.73   1
   0   6   6   95.65    7.07   1
   1   6   6   29.97    3.60   1
   2   6   6  167.33   10.79   1
   3   6   6  129.69    9.23   1
   4   6   6    2.40    2.64   1
   5   6   6    3.96    2.88   1
   6   6   6   16.30    3.96   1
  -8   7   6   44.88    4.61   1
  -7   7   6   34.56    3.43   1
  -6   7   6    5.37    1.83   1
  -5   7   6   26.18    3.90   1
  -4   7   6    3.82    1.75   1
  -3   7   6   30.86    2.14   1
  -2   7   6   67.65    4.04   1
  -1   7   6   22.68    2.39   1
   0   7   6   19.97    2.36   1
   1   7   6   16.78    3.12   1
   2   7   6   47.47    5.27   1
   3   7   6   14.98    3.36   1
   4   7   6    0.12    2.88   1
   5   7   6   62.45    6.71   1
  -7   8   6   43.64    3.94   1
  -6   8   6   53.63    6.35   1
  -5   8   6   17.62    2.61   1
  -4   8   6    3.18    1.90   1
  -3   8   6    1.62    1.27   1
  -2   8   6   13.19    2.16   1
  -1   8   6    0.59    1.70   1
   0   8   6   13.72    3.24   1
   1   8   6   76.71    6.59   1
   2   8   6    2.40    2.76   1
   3   8   6    4.91    3.12   1
   4   8   6   43.75    5.75   1
  -6   9   6   30.70    3.38   1
  -5   9   6    4.14    2.04   1
  -4   9   6   22.36    2.87   1
  -3   9   6   28.45    3.04   1
  -2   9   6   25.11    2.78   1
  -1   9   6   14.21    4.73   1
   0   9   6    0.19    1.79   1
   1   9   6   34.25    5.09   1
   2   9   6   11.03    3.48   1
  -2  10   6   21.69    4.32   1
  -1  10   6    4.15    2.22   1
   1  -8   7   58.61    5.99   1
   2  -8   7   10.67    3.36   1
   3  -8   7   23.37    4.32   1
   0  -7   7  145.51    9.83   1
   1  -7   7   13.54    3.36   1
   2  -7   7    3.00    2.76   1
   3  -7   7   17.14    3.48   1
   4  -7   7   -2.40    2.40   1
   0  -6   7   69.76    6.11   1
   1  -6   7   20.62    3.48   1
   2  -6   7  216.11   12.83   1
   3  -6   7   81.63    6.59   1
   4  -6   7   14.74    3.36   1
   5  -6   7   12.83    3.24   1
 -10  -5   7   20.98    3.84   1
  -9  -5   7    4.67    2.40   1
  -8  -5   7   14.14    2.76   1
   0  -5   7  104.88    7.55   1
   1  -5   7    2.16    2.28   1
   2  -5   7   73.00    6.35   1
   3  -5   7   42.44    3.96   1
   4  -5   7   58.57    3.77   1
   5  -5   7   25.29    3.84   1
   6  -5   7    8.15    3.00   1
 -10  -4   7   53.34    5.51   1
  -9  -4   7   26.01    3.72   1
  -8  -4   7   28.41    3.48   1
  -7  -4   7   53.82    4.79   1
  -6  -4   7  191.18   11.39   1
  -5  -4   7   64.01    4.55   1
  -1  -4   7  131.85    8.39   1
   0  -4   7  154.68    6.91   1
   1  -4   7  268.13   11.75   1
   2  -4   7  128.51    6.10   1
   3  -4   7   96.33    6.17   1
   4  -4   7   21.11    2.82   1
   5  -4   7   63.05    5.75   1
   6  -4   7   15.82    3.36   1
 -11  -3   7    3.24    3.12   1
 -10  -3   7   10.07    3.24   1
  -9  -3   7   31.28    3.96   1
  -8  -3   7  183.03   11.15   1
  -7  -3   7  207.72   11.99   1
  -6  -3   7  194.66   11.87   1
  -5  -3   7  396.38   22.77   1
  -3  -3   7  134.01    7.19   1
  -1  -3   7   78.99    5.99   1
   0  -3   7  156.49    7.55   1
   1  -3   7   75.78    4.11   1
   2  -3   7   63.78    3.69   1
   3  -3   7   39.86    3.66   1
   4  -3   7   29.77    4.61   1
   5  -3   7   12.54    1.91   1
   6  -3   7    4.79    2.52   1
   7  -3   7   -1.20    2.40   1
 -11  -2   7    3.36    3.12   1
 -10  -2   7    8.99    3.12   1
  -9  -2   7   88.58    7.31   1
  -8  -2   7   73.60    6.23   1
  -7  -2   7  149.83    9.35   1
  -6  -2   7  575.22   31.88   1
  -5  -2   7  127.29    8.15   1
  -4  -2   7  102.96    6.35   1
  -3  -2   7  871.79   31.34   1
  -2  -2   7   56.69    3.00   1
  -1  -2   7  547.61   28.53   1
   0  -2   7  347.72   18.52   1
   1  -2   7   21.64    1.99   1
   2  -2   7    6.27    1.44   1
   3  -2   7    1.20    1.36   1
   4  -2   7   82.47    4.41   1
   5  -2   7   19.25    2.24   1
   6  -2   7    5.15    2.40   1
   7  -2   7    3.48    2.64   1
 -11  -1   7   12.95    3.72   1
 -10  -1   7   78.87    7.31   1
  -9  -1   7   16.66    3.48   1
  -8  -1   7  416.16   23.01   1
  -7  -1   7  279.27   11.23   1
  -6  -1   7   19.83    1.91   1
  -5  -1   7   58.76    3.48   1
  -4  -1   7 1033.62   31.36   1
  -3  -1   7  157.85   10.01   1
  -2  -1   7  838.71   27.29   1
  -1  -1   7  277.90   11.06   1
   0  -1   7  100.10    4.61   1
   1  -1   7   39.22    2.71   1
   2  -1   7  349.94   13.77   1
   3  -1   7   42.42    2.92   1
   4  -1   7  133.33    6.14   1
   5  -1   7   76.35    4.27   1
   6  -1   7   26.49    2.67   1
   7  -1   7   20.98    3.60   1
 -11   0   7   36.20    5.15   1
 -10   0   7  184.23   12.23   1
  -9   0   7   18.27    2.46   1
  -8   0   7   39.86    3.14   1
  -7   0   7   14.51    1.99   1
  -6   0   7   43.62    2.92   1
  -5   0   7   12.01    1.24   1
  -4   0   7   25.46    1.63   1
  -3   0   7    7.66    1.38   1
  -2   0   7   18.55    1.21   1
  -1   0   7   30.99    3.40   1
   0   0   7  735.60   27.79   1
   1   0   7  653.20   24.82   1
   2   0   7   81.85    4.19   1
   3   0   7  505.34   19.61   1
   4   0   7    0.42    1.24   1
   5   0   7    5.62    1.58   1
   6   0   7   29.16    2.75   1
   7   0   7   -1.20    2.16   1
 -11   1   7   10.46    3.00   1
 -10   1   7   84.10    6.71   1
  -9   1   7   15.92    2.58   1
  -8   1   7  410.25   16.36   1
  -7   1   7  274.80   11.36   1
  -6   1   7   18.60    1.55   1
  -5   1   7   61.20    2.82   1
  -4   1   7 1031.24   31.41   1
  -3   1   7  153.89    7.60   1
  -2   1   7  965.38   34.56   1
  -1   1   7  320.26   14.92   1
   0   1   7   90.26    5.75   1
   1   1   7   33.73    2.41   1
   2   1   7  344.34   13.68   1
   3   1   7   41.16    3.48   1
   4   1   7  126.92    6.05   1
   5   1   7   70.84    4.26   1
   6   1   7   28.02    2.70   1
   7   1   7   26.49    3.72   1
 -11   2   7    4.52    2.16   1
 -10   2   7    4.92    4.73   1
  -9   2   7   98.27    7.55   1
  -8   2   7   70.11   10.85   1
  -7   2   7  145.28    7.49   1
  -6   2   7  607.70   22.88   1
  -5   2   7  141.62    5.05   1
  -4   2   7  105.83    4.01   1
  -3   2   7  806.08   25.44   1
  -2   2   7   57.94    4.22   1
  -1   2   7  584.00   47.88   1
   1   2   7   22.17    2.04   1
   2   2   7    5.31    1.18   1
   3   2   7   -1.13    1.20   1
   4   2   7   77.67    6.11   1
   5   2   7   21.63    2.22   1
   6   2   7    4.08    2.52   1
   7   2   7   10.19    3.24   1
 -11   3   7    5.03    3.30   1
 -10   3   7   12.76    2.41   1
  -9   3   7   26.85    3.72   1
  -8   3   7  180.55   22.35   1
  -7   3   7  202.66   21.75   1
  -6   3   7  211.72    8.92   1
  -5   3   7  438.83   14.63   1
  -4   3   7 1315.57   62.97   1
  -3   3   7  129.30    5.56   1
  -2   3   7  347.86   26.79   1
  -1   3   7   86.41    4.67   1
   0   3   7  192.14   10.43   1
   2   3   7   55.74    5.15   1
   3   3   7   29.73    3.96   1
   4   3   7   35.00    4.20   1
   5   3   7    6.59    2.76   1
   6   3   7    6.71    2.88   1
   7   3   7    8.15    3.12   1
 -10   4   7   40.99    4.37   1
  -9   4   7   23.19    4.14   1
  -8   4   7   24.34    7.37   1
  -7   4   7   51.45    5.45   1
  -6   4   7  204.77   20.68   1
  -5   4   7   62.54    3.05   1
  -4   4   7   20.45    1.67   1
  -3   4   7   46.93    2.58   1
  -2   4   7  232.77   21.81   1
  -1   4   7  122.60    6.83   1
   0   4   7  152.70    9.59   1
   1   4   7  251.59   15.34   1
   2   4   7  129.45    8.75   1
   3   4   7   92.41    7.19   1
   4   4   7   17.14    3.36   1
   5   4   7   55.38    5.87   1
   6   4   7   17.38    3.84   1
 -10   5   7   22.51    3.30   1
  -9   5   7    3.89    2.01   1
  -8   5   7   15.30    2.39   1
  -7   5   7    8.72    2.04   1
  -6   5   7   59.36    6.47   1
  -5   5   7   24.55    3.19   1
  -4   5   7  276.71    9.54   1
  -3   5   7    8.48    1.40   1
  -2   5   7   19.72    2.10   1
  -1   5   7    5.14    1.98   1
   0   5   7  100.68    7.19   1
   1   5   7    4.32    2.16   1
   2   5   7   80.19    6.35   1
   3   5   7   33.20    4.32   1
   4   5   7   50.82    5.63   1
   5   5   7   28.17    4.43   1
   6   5   7    3.60    3.12   1
  -9   6   7   20.08    2.87   1
  -8   6   7   12.78    2.39   1
  -7   6   7    5.18    1.95   1
  -6   6   7   55.42    3.85   1
  -5   6   7   54.19    3.80   1
  -4   6   7    1.56    1.25   1
  -3   6   7  132.19    5.05   1
  -2   6   7   61.16    7.55   1
  -1   6   7   54.31    3.62   1
   0   6   7   61.49    5.39   1
   1   6   7   15.58    3.00   1
   2   6   7  197.53   12.95   1
   3   6   7   69.88    6.47   1
   4   6   7   15.34    3.48   1
   5   6   7   13.42    3.84   1
  -8   7   7    5.44    2.70   1
  -7   7   7   10.45    2.39   1
  -6   7   7   19.61    2.62   1
  -5   7   7   43.35    3.54   1
  -4   7   7   77.78    4.62   1
  -3   7   7   23.91    1.99   1
  -2   7   7   37.59    2.99   1
  -1   7   7   54.57    8.15   1
   0   7   7  127.23    6.35   1
   1   7   7   16.66    3.24   1
   2   7   7   10.31    3.00   1
   3   7   7   19.06    3.72   1
   4   7   7   -2.88    2.88   1
  -7   8   7    4.73    2.64   1
  -6   8   7   17.25    3.18   1
  -5   8   7   17.82    2.88   1
  -4   8   7    1.44    1.71   1
  -3   8   7   34.62    2.45   1
  -2   8   7   27.72    2.78   1
  -1   8   7   21.32    2.59   1
   0   8   7   76.78    4.70   1
   1   8   7   46.51    5.39   1
   2   8   7   10.91    3.36   1
   3   8   7   24.69    4.43   1
  -5   9   7    0.89    2.76   1
  -4   9   7   10.98    2.45   1
  -3   9   7    0.47    1.86   1
  -2   9   7    6.31    2.13   1
  -1   9   7    8.21    2.27   1
   0   9   7   33.27    3.26   1
   1   9   7   23.29    5.69   1
   1  -8   8   29.01    4.67   1
   2  -8   8    1.80    3.00   1
   1  -7   8   38.00    4.79   1
   2  -7   8   37.04    4.67   1
   3  -7   8   -0.72    2.52   1
   0  -6   8   28.41    4.20   1
   1  -6   8   55.86    5.51   1
   2  -6   8   37.16    4.55   1
   3  -6   8    3.12    2.52   1
   4  -6   8    4.20    2.76   1
   0  -5   8  163.25   10.07   1
   1  -5   8    3.15    2.10   1
   2  -5   8   68.99    5.39   1
   3  -5   8   19.79    2.33   1
   4  -5   8    5.39    2.64   1
   5  -5   8    0.48    2.52   1
 -10  -4   8   23.37    3.96   1
  -9  -4   8   21.93    3.36   1
  -8  -4   8  108.24    7.67   1
  -7  -4   8   73.00    5.75   1
  -1  -4   8  119.74    8.15   1
   0  -4   8   31.95    3.90   1
   1  -4   8  240.68   10.04   1
   2  -4   8   62.22   10.79   1
   3  -4   8   40.89    3.42   1
   4  -4   8   20.58    2.33   1
   5  -4   8    8.39    2.76   1
   6  -4   8    6.35    2.88   1
 -11  -3   8   70.24    7.07   1
 -10  -3   8   16.30    3.60   1
  -9  -3   8    9.71    2.76   1
  -8  -3   8   73.00    6.11   1
  -7  -3   8   50.58    4.43   1
  -6  -3   8  217.79   13.06   1
  -5  -3   8   24.93    2.40   1
  -4  -3   8   66.64    4.08   1
  -3  -3   8  248.71   14.02   1
  -1  -3   8  120.94    8.63   1
   0  -3   8   97.16    5.21   1
   1  -3   8   53.37    3.60   1
   2  -3   8  122.52    5.93   1
   3  -3   8   33.62    2.75   1
   4  -3   8  126.84    7.79   1
   5  -3   8    4.79    2.52   1
   6  -3   8   52.14    5.63   1
 -11  -2   8    0.24    3.00   1
 -10  -2   8   20.74    3.72   1
  -9  -2   8   20.74    3.48   1
  -8  -2   8    4.67    2.40   1
  -7  -2   8  258.90   15.10   1
  -6  -2   8   53.34    4.79   1
  -5  -2   8    5.03    1.68   1
  -4  -2   8    3.73    1.12   1
  -3  -2   8   21.48    1.86   1
  -2  -2   8   16.78    1.92   1
  -1  -2   8  396.98   21.81   1
   0  -2   8  134.67    6.40   1
   1  -2   8   19.16    2.11   1
   2  -2   8  110.25    5.46   1
   3  -2   8   55.74    5.69   1
   4  -2   8    4.91    1.61   1
   5  -2   8   25.06    2.58   1
   6  -2   8   24.45    3.72   1
 -11  -1   8    2.52    3.24   1
 -10  -1   8  157.50   10.43   1
  -9  -1   8  135.08    9.35   1
  -8  -1   8   65.65    4.19   1
  -7  -1   8  207.47    8.90   1
  -6  -1   8  118.20    5.38   1
  -5  -1   8  783.58   24.14   1
  -4  -1   8   57.18    2.56   1
  -3  -1   8  450.83   14.03   1
  -2  -1   8  419.32   17.00   1
  -1  -1   8   48.54    3.36   1
   0  -1   8  111.33    3.93   1
   1  -1   8  318.97   12.84   1
   2  -1   8   92.10    5.51   1
   3  -1   8  174.22    7.67   1
   4  -1   8   42.36    5.63   1
   5  -1   8    7.58    3.24   1
   6  -1   8    6.83    2.64   1
   7  -1   8   15.46    3.48   1
 -11   0   8   11.63    3.48   1
 -10   0   8   21.11    2.79   1
  -9   0   8   91.59    5.29   1
  -8   0   8  170.80    7.75   1
  -7   0   8  204.49    8.77   1
  -6   0   8  599.87   27.71   1
  -5   0   8    2.63    1.04   1
  -4   0   8  274.08   10.10   1
  -3   0   8  578.14   17.87   1
  -2   0   8   82.36    5.23   1
  -1   0   8  565.80   22.08   1
   1   0   8   15.31    1.79   1
   2   0   8   19.67    2.40   1
   3   0   8   10.56    1.72   1
   4   0   8   34.43    2.82   1
   5   0   8    5.69    1.80   1
   6   0   8   53.59    3.93   1
   7   0   8    7.79    2.76   1
 -11   1   8    8.30    2.37   1
 -10   1   8  148.25    7.50   1
  -9   1   8  134.47   15.88   1
  -8   1   8   76.07   10.25   1
  -7   1   8  213.48    9.07   1
  -6   1   8  111.85    4.75   1
  -5   1   8  788.68   24.38   1
  -4   1   8   51.78    3.87   1
  -3   1   8  452.36   14.07   1
  -2   1   8  466.75   15.26   1
  -1   1   8   61.14    3.26   1
   0   1   8  108.36    6.71   1
   1   1   8  318.68   12.61   1
   2   1   8   94.04    4.64   1
   3   1   8  172.41    7.62   1
   4   1   8   41.11    3.13   1
   5   1   8    7.05    2.52   1
   6   1   8    8.87    3.24   1
 -11   2   8    5.21    3.30   1
 -10   2   8   16.36    2.67   1
  -9   2   8   23.23    2.79   1
  -8   2   8   10.39    2.13   1
  -7   2   8  266.40   15.58   1
  -6   2   8   56.34    3.53   1
  -5   2   8    2.67    1.13   1
  -4   2   8    1.76    1.09   1
  -3   2   8   18.57    1.52   1
  -2   2   8   16.27    1.69   1
  -1   2   8  426.27   23.79   1
   1   2   8   22.05    2.16   1
   2   2   8  112.51   12.11   1
   3   2   8   49.50    5.15   1
   4   2   8    5.87    2.76   1
   5   2   8   31.64    4.32   1
   6   2   8   28.41    4.43   1
 -11   3   8   76.45   13.30   1
 -10   3   8   19.95    2.78   1
  -9   3   8    7.56    4.97   1
  -8   3   8   83.88    4.91   1
  -7   3   8   45.69    3.51   1
  -6   3   8  235.43    7.91   1
  -5   3   8   18.55    1.64   1
  -4   3   8   78.43    3.31   1
  -3   3   8  225.73    7.68   1
  -2   3   8   35.34    2.63   1
  -1   3   8  133.42    5.97   1
   0   3   8  125.85    7.43   1
   1   3   8   56.45    4.91   1
   2   3   8  107.88    8.03   1
   3   3   8   28.65    3.96   1
   4   3   8  121.42    8.87   1
   5   3   8    2.76    2.76   1
   6   3   8   61.37    6.23   1
 -10   4   8   23.33    6.71   1
  -9   4   8   18.86    2.70   1
  -8   4   8  116.04    5.96   1
  -7   4   8   74.43    4.59   1
  -6   4   8   40.99    3.26   1
  -5   4   8   35.33    2.26   1
  -4   4   8  110.14    4.41   1
  -3   4   8  224.13    8.56   1
  -2   4   8   94.89   10.13   1
  -1   4   8  114.40    5.51   1
   0   4   8   34.64    3.84   1
   1   4   8  225.94   14.14   1
   2   4   8   59.57    5.51   1
   3   4   8   32.60    4.32   1
   4   4   8   16.18    3.48   1
   5   4   8    7.55    3.12   1
   6   4   8    8.03    3.12   1
 -10   5   8    3.40    2.76   1
  -9   5   8   30.55    3.30   1
  -8   5   8    1.79    1.86   1
  -7   5   8  142.28    7.03   1
  -6   5   8   -1.25    1.60   1
  -5   5   8  218.38    7.59   1
  -4   5   8   41.48    2.50   1
  -3   5   8    1.37    1.82   1
  -2   5   8  438.20   41.05   1
  -1   5   8    4.45    1.64   1
   0   5   8  138.08    9.59   1
   1   5   8    3.84    2.28   1
   2   5   8   72.16    6.11   1
   3   5   8   13.18    3.12   1
   4   5   8    6.59    2.88   1
   5   5   8    3.96    3.00   1
  -9   6   8   15.80    4.73   1
  -8   6   8   12.58    2.45   1
  -7   6   8   14.93    2.56   1
  -6   6   8   25.00    5.39   1
  -5   6   8   11.93    2.52   1
  -4   6   8   28.68    2.17   1
  -3   6   8   41.16    2.58   1
  -2   6   8   20.70    2.33   1
  -1   6   8   58.09    3.80   1
   0   6   8   28.65    3.84   1
   1   6   8   50.10    5.27   1
   2   6   8   33.20    4.55   1
   3   6   8    1.44    2.64   1
   4   6   8    6.35    3.24   1
  -8   7   8   10.42    3.18   1
  -7   7   8   10.89    6.59   1
  -6   7   8   16.74    2.61   1
  -5   7   8   22.57    2.78   1
  -4   7   8   16.21    2.50   1
  -3   7   8   31.99    2.37   1
  -2   7   8   27.15    2.73   1
  -1   7   8   45.52    3.47   1
   0   7   8    7.52    2.52   1
   1   7   8   32.36    4.32   1
   2   7   8   36.56    4.79   1
   3   7   8    0.96    2.76   1
  -7   8   8    5.27    2.88   1
  -6   8   8   16.89    2.65   1
  -5   8   8    0.54    1.93   1
  -4   8   8   41.22    3.62   1
  -3   8   8   16.11    1.89   1
  -2   8   8    7.54    2.16   1
  -1   8   8    2.80    2.64   1
   0   8   8   40.43    4.73   1
   1   8   8   25.05    4.20   1
   2   8   8    1.56    2.76   1
  -4   9   8   15.10    2.62   1
  -3   9   8    2.94    2.13   1
  -2   9   8   43.24    3.68   1
  -1   9   8    3.29    2.16   1
   0   9   8   -0.72    2.01   1
   1  -8   9    2.52    3.48   1
   1  -7   9    4.08    3.00   1
   2  -7   9    1.68    2.64   1
   0  -6   9    7.07    3.24   1
   1  -6   9    6.11    3.00   1
   2  -6   9    9.23    3.12   1
   3  -6   9    3.12    2.76   1
   0  -5   9   12.11    3.24   1
   1  -5   9    2.90    1.64   1
   2  -5   9   39.36    3.22   1
   3  -5   9   22.17    3.60   1
   4  -5   9    6.11    2.88   1
  -2  -4   9   41.11    4.67   1
  -1  -4   9   60.41    5.75   1
   0  -4   9  381.74   16.23   1
   1  -4   9   21.43    3.48   1
   2  -4   9   79.78    4.58   1
   3  -4   9   33.29    3.01   1
   4  -4   9    8.93    1.94   1
   5  -4   9   25.65    4.08   1
 -10  -3   9   24.33    3.96   1
  -9  -3   9   24.93    3.60   1
  -8  -3   9   14.98    2.76   1
  -7  -3   9   63.53    5.39   1
  -6  -3   9  206.88   12.47   1
  -3  -3   9  638.50   33.08   1
  -2  -3   9   60.77    5.51   1
  -1  -3   9   71.20    6.35   1
   0  -3   9  310.23   12.79   1
   1  -3   9  123.10    6.27   1
   2  -3   9   99.54    5.21   1
   3  -3   9   -0.21    1.40   1
   4  -3   9    9.40    1.95   1
   5  -3   9    5.63    2.64   1
 -11  -2   9   20.86    3.96   1
 -10  -2   9   14.74    3.48   1
  -9  -2   9   57.53    5.39   1
  -8  -2   9   30.56    3.84   1
  -7  -2   9   37.52    3.84   1
  -6  -2   9   27.33    3.12   1
  -5  -2   9   45.67    4.08   1
  -4  -2   9  566.24   20.49   1
  -3  -2   9   40.99    4.43   1
  -1  -2   9  143.95   10.79   1
   0  -2   9  474.94   19.48   1
   1  -2   9  157.12    7.28   1
   2  -2   9   24.65    2.46   1
   3  -2   9   14.12    2.11   1
   4  -2   9    8.21    1.86   1
   5  -2   9   27.34    6.71   1
   6  -2   9    8.99    3.00   1
 -11  -1   9   73.72    7.31   1
 -10  -1   9   14.38    3.48   1
  -9  -1   9  112.31    8.51   1
  -8  -1   9   86.50    4.91   1
  -7  -1   9  205.82    9.11   1
  -6  -1   9  294.31   11.74   1
  -5  -1   9  275.90    9.05   1
  -4  -1   9   26.78    1.71   1
  -3  -1   9  101.15    4.77   1
  -2  -1   9  154.26    5.43   1
  -1  -1   9   31.16    2.88   1
   0  -1   9   47.34    3.26   1
   1  -1   9  241.49   10.12   1
   2  -1   9    9.02    2.28   1
   3  -1   9  180.57    7.96   1
   4  -1   9   26.74    2.58   1
   5  -1   9   15.01    2.24   1
   6  -1   9   17.50    3.48   1
 -11   0   9   57.89    6.35   1
 -10   0   9   11.99    2.64   1
  -9   0   9   -0.48    2.46   1
  -8   0   9  153.32    8.75   1
  -7   0   9   47.26    3.35   1
  -6   0   9   27.55    2.00   1
  -5   0   9   -0.74    1.07   1
  -4   0   9   12.46    1.34   1
  -3   0   9    0.59    0.96   1
  -2   0   9  226.95    9.31   1
  -1   0   9  111.47    6.35   1
   0   0   9   76.43   15.64   1
   1   0   9   31.75    2.56   1
   2   0   9  163.35    7.32   1
   3   0   9   11.61    1.93   1
   4   0   9   25.50    2.53   1
   5   0   9   26.13    2.73   1
   6   0   9    3.72    2.88   1
 -11   1   9   74.65    5.09   1
 -10   1   9   11.84    2.45   1
  -9   1   9  125.73   14.44   1
  -8   1   9   93.26    5.12   1
  -7   1   9  210.37    8.03   1
  -6   1   9  297.38    9.80   1
  -5   1   9  275.04   10.27   1
  -4   1   9   23.42    1.74   1
  -3   1   9   93.02    5.99   1
  -2   1   9  166.42    5.57   1
  -1   1   9   28.50    2.39   1
   0   1   9   40.99    4.08   1
   1   1   9  241.10    9.98   1
   2   1   9    8.09    1.70   1
   3   1   9  171.55    7.82   1
   4   1   9   28.29    4.20   1
   5   1   9   14.74    3.60   1
   6   1   9   19.06    3.96   1
 -11   2   9   13.60    2.78   1
 -10   2   9   17.04    2.75   1
  -9   2   9   44.00    3.69   1
  -8   2   9   31.06    2.95   1
  -7   2   9   39.50    3.12   1
  -6   2   9   24.66    2.37   1
  -5   2   9   39.07    3.81   1
  -4   2   9  507.98   16.60   1
  -3   2   9   45.33    2.41   1
  -2   2   9  235.14   10.16   1
  -1   2   9  191.65   12.11   1
   0   2   9  546.81   28.05   1
   1   2   9  166.49   10.43   1
   2   2   9   22.89    3.72   1
   3   2   9   12.11    3.24   1
   4   2   9   11.39    3.24   1
   5   2   9   26.73    4.32   1
   6   2   9    7.55    3.48   1
 -10   3   9   27.55    7.61   1
  -9   3   9   23.24    2.88   1
  -8   3   9   10.35    2.20   1
  -7   3   9   73.00    4.47   1
  -6   3   9  225.16    7.63   1
  -5   3   9  157.71    5.76   1
  -4   3   9    1.08    2.12   1
  -3   3   9  574.53   20.15   1
  -2   3   9   67.72    3.48   1
  -1   3   9   85.26    9.47   1
   1   3   9  139.04    8.87   1
   2   3   9   93.49    7.31   1
   3   3   9    0.12    2.28   1
   4   3   9   10.19    3.12   1
   5   3   9    2.52    3.00   1
 -10   4   9   32.58    3.78   1
  -9   4   9   17.07    2.61   1
  -8   4   9   37.77    3.72   1
  -7   4   9   14.75    2.94   1
  -6   4   9    0.41    1.66   1
  -5   4   9   83.76    3.78   1
  -4   4   9   35.19    2.32   1
  -3   4   9   36.65    3.50   1
  -2   4   9   42.28    3.12   1
  -1   4   9   67.86    4.67   1
   0   4   9  450.80   23.25   1
   1   4   9   23.25    3.36   1
   2   4   9   69.28    6.23   1
   3   4   9   31.88    4.32   1
   4   4   9   12.83    3.24   1
   5   4   9   26.25    4.43   1
  -9   5   9   30.98    3.21   1
  -8   5   9   13.86    2.50   1
  -7   5   9   15.60    2.45   1
  -6   5   9    1.14    1.77   1
  -5   5   9   34.54    2.43   1
  -4   5   9   38.25    2.50   1
  -3   5   9   18.99    1.85   1
  -2   5   9  106.29    5.42   1
  -1   5   9   11.84    1.99   1
   0   5   9   14.86    3.00   1
   1   5   9   -0.84    2.28   1
   2   5   9   33.44    4.55   1
   3   5   9   24.57    4.08   1
   4   5   9    8.51    3.12   1
  -8   6   9    0.84    4.32   1
  -7   6   9   27.84    3.07   1
  -6   6   9   58.90    4.15   1
  -5   6   9    9.73    2.16   1
  -4   6   9  148.55    5.71   1
  -3   6   9   33.04    2.36   1
  -2   6   9   26.93    2.73   1
  -1   6   9   34.71    3.90   1
   0   6   9    9.74    4.26   1
   1   6   9    5.03    2.64   1
   2   6   9   11.87    3.12   1
   3   6   9    2.52    2.76   1
  -7   7   9   23.96    3.07   1
  -6   7   9    7.78    3.60   1
  -5   7   9   64.93    4.35   1
  -4   7   9    3.50    1.90   1
  -3   7   9   89.01    4.14   1
  -2   7   9   38.46    3.42   1
  -1   7   9   46.05    5.63   1
   0   7   9    3.56    2.01   1
   1   7   9   -0.84    2.40   1
   2   7   9    0.36    2.52   1
  -6   8   9   10.06    2.48   1
  -5   8   9    5.87    2.94   1
  -4   8   9   12.15    2.41   1
  -3   8   9   18.48    2.03   1
  -2   8   9   15.74    2.88   1
  -1   8   9   38.87    3.50   1
   0   8   9   24.83    3.09   1
   1   8   9    8.52    3.36   1
   1  -7  10   27.45    4.67   1
   1  -6  10   -1.08    2.64   1
   2  -6  10   21.22    3.96   1
   0  -5  10   24.40    2.83   1
   1  -5  10    4.59    2.10   1
   2  -5  10    1.86    2.82   1
   3  -5  10   10.16    2.76   1
  -2  -4  10   60.29    5.87   1
  -1  -4  10   25.53    3.72   1
   0  -4  10   26.83    2.80   1
   1  -4  10   21.81    3.96   1
   2  -4  10   21.30    3.36   1
   3  -4  10    4.56    2.22   1
   4  -4  10    4.79    2.03   1
  -4  -3  10   93.25    7.55   1
  -3  -3  10   89.66    6.83   1
  -2  -3  10  143.35   10.07   1
  -1  -3  10   11.03    2.88   1
   0  -3  10   11.43    2.08   1
   1  -3  10   96.07    7.61   1
   2  -3  10    0.99    2.82   1
   3  -3  10   40.68    3.43   1
   4  -3  10   21.94    2.62   1
 -10  -2  10   39.79    4.79   1
  -9  -2  10   17.50    3.36   1
  -8  -2  10   10.31    2.52   1
  -7  -2  10   15.94    2.76   1
  -6  -2  10   20.50    2.76   1
  -5  -2  10   48.54    5.15   1
  -4  -2  10   43.15    4.67   1
  -3  -2  10   92.77    6.95   1
  -2  -2  10  146.35   10.19   1
  -1  -2  10  369.29   22.65   1
   0  -2  10   39.84    3.78   1
   1  -2  10   93.90    5.04   1
   2  -2  10   23.77    2.54   1
   3  -2  10    2.65    1.60   1
   4  -2  10   12.11    2.15   1
   5  -2  10    7.79    2.88   1
 -10  -1  10   45.79    5.27   1
  -9  -1  10   81.15    6.95   1
  -8  -1  10  110.53   10.01   1
  -7  -1  10   40.46    2.97   1
  -6  -1  10   32.55    2.15   1
  -5  -1  10  147.44    5.31   1
  -4  -1  10  115.63    5.50   1
  -3  -1  10  241.06    9.51   1
  -2  -1  10   50.61    3.47   1
  -1  -1  10  315.60   18.58   1
   0  -1  10   77.69    4.53   1
   1  -1  10   33.32    2.87   1
   2  -1  10   32.00    2.83   1
   3  -1  10   17.36    2.27   1
   4  -1  10    8.94    1.99   1
   5  -1  10    7.35    1.98   1
 -11   0  10   25.89    4.55   1
 -10   0  10    2.66    1.94   1
  -9   0  10    7.00    1.98   1
  -8   0  10    3.38    2.10   1
  -7   0  10  171.18    9.89   1
  -6   0  10  536.56   26.54   1
  -5   0  10  508.77   31.80   1
  -4   0  10  209.91   12.47   1
  -3   0  10    5.93    1.18   1
  -2   0  10  170.70    7.40   1
  -1   0  10  345.41   14.50   1
   0   0  10   99.67    7.43   1
   1   0  10  234.53    9.95   1
   2   0  10    9.40    1.89   1
   3   0  10   -0.44    2.64   1
   4   0  10   -1.20    2.28   1
   5   0  10   23.01    4.20   1
 -10   1  10   46.69    3.94   1
  -9   1  10   81.76    5.04   1
  -8   1  10  110.76    7.31   1
  -7   1  10   39.03    2.49   1
  -6   1  10   31.34    2.21   1
  -5   1  10  142.48    5.42   1
  -4   1  10  109.84    8.88   1
  -3   1  10  218.11    7.60   1
  -2   1  10   57.42    4.55   1
  -1   1  10  317.60   12.54   1
   0   1  10   82.82    6.47   1
   1   1  10   35.84    4.43   1
   2   1  10   33.32    4.43   1
   3   1  10   19.78    3.72   1
   4   1  10    3.48    2.88   1
   5   1  10    4.55    3.12   1
 -10   2  10   31.64    3.30   1
  -9   2  10   19.84    2.71   1
  -8   2  10   10.68    2.18   1
  -7   2  10   10.00    2.06   1
  -6   2  10   21.20    1.90   1
  -5   2  10   49.50    2.72   1
  -4   2  10   39.68    2.37   1
  -3   2  10   80.80    3.68   1
  -2   2  10  155.92    9.35   1
  -1   2  10  403.35   15.67   1
   0   2  10   31.40    4.20   1
   1   2  10   84.14    7.07   1
   2   2  10   17.62    3.60   1
   3   2  10    2.04    2.64   1
   4   2  10    9.11    3.36   1
   5   2  10   15.58    3.96   1
 -10   3  10   45.93    3.98   1
  -9   3  10   76.84    4.95   1
  -8   3  10   15.72    2.44   1
  -7   3  10   71.10    7.07   1
  -6   3  10    0.85    1.27   1
  -5   3  10   78.75    3.61   1
  -4   3  10   99.04    4.12   1
  -3   3  10   80.12    3.66   1
  -2   3  10  152.56    6.91   1
  -1   3  10    9.07    1.93   1
   0   3  10   14.86    3.12   1
   1   3  10  102.60    7.67   1
   2   3  10    1.44    2.52   1
   3   3  10   40.51    5.03   1
   4   3  10   23.85    4.43   1
 -10   4  10    5.98    2.94   1
  -9   4  10   56.28    4.32   1
  -8   4  10   15.01    2.42   1
  -7   4  10   82.08    4.94   1
  -6   4  10   71.83    4.52   1
  -5   4  10   96.33    4.15   1
  -4   4  10  111.80    4.60   1
  -3   4  10   98.84    4.19   1
  -2   4  10   68.73    4.23   1
  -1   4  10   27.55    3.96   1
   0   4  10   28.29    3.72   1
   1   4  10   18.46    3.36   1
   2   4  10   15.82    3.36   1
   3   4  10    7.19    3.00   1
   4   4  10    8.15    3.36   1
  -9   5  10    3.93    2.46   1
  -8   5  10   81.63    5.12   1
  -7   5  10    5.12    2.07   1
  -6   5  10   95.18    5.38   1
  -5   5  10   61.59    3.48   1
  -4   5  10    7.30    1.57   1
  -3   5  10   69.70    3.52   1
  -2   5  10   66.35    4.21   1
  -1   5  10   41.29    3.78   1
   0   5  10   25.17    3.72   1
   1   5  10    5.63    2.64   1
   2   5  10    4.91    2.64   1
   3   5  10    8.27    3.12   1
  -8   6  10   19.05    2.90   1
  -7   6  10   22.70    2.95   1
  -6   6  10   12.90    2.47   1
  -5   6  10   11.77    3.60   1
  -4   6  10   73.05    5.01   1
  -3   6  10    0.57    1.58   1
  -2   6  10   72.88    5.33   1
  -1   6  10   12.74    2.25   1
   0   6  10    6.76    2.52   1
   1   6  10    3.60    2.52   1
   2   6  10   17.26    3.60   1
  -7   7  10    6.37    2.36   1
  -6   7  10   -0.35    1.93   1
  -5   7  10    8.65    2.33   1
  -4   7  10    3.69    1.99   1
  -3   7  10    2.25    1.50   1
  -2   7  10   22.75    2.76   1
  -1   7  10   28.79    3.14   1
   0   7  10    7.89    3.90   1
   1   7  10   31.88    4.55   1
  -4   8  10   21.88    3.60   1
  -3   8  10   17.58    2.17   1
  -2   8  10    8.06    2.42   1
  -1   8  10    6.53    2.39   1
   1  -6  11   -0.60    3.12   1
   0  -5  11   58.37    5.99   1
   1  -5  11    8.47    2.15   1
   2  -5  11    3.90    3.78   1
  -3  -4  11   35.84    4.67   1
  -2  -4  11   29.01    4.08   1
  -1  -4  11  107.52    8.63   1
   0  -4  11    8.60    2.76   1
   1  -4  11   39.54    5.39   1
   2  -4  11   24.69    3.24   1
   3  -4  11    8.79    2.15   1
  -4  -3  11  173.80   11.27   1
  -3  -3  11   67.96    6.11   1
  -2  -3  11   55.74    5.63   1
  -1  -3  11   55.62    5.75   1
   0  -3  11   68.81    4.74   1
   1  -3  11  111.83    6.10   1
   2  -3  11   17.73    2.76   1
   3  -3  11    8.23    2.76   1
  -5  -2  11   24.09    3.84   1
  -4  -2  11  271.73   15.82   1
  -3  -2  11   85.70    7.07   1
  -2  -2  11  132.45    9.47   1
  -1  -2  11    1.32    2.28   1
   0  -2  11  102.06    5.59   1
   1  -2  11   13.85    2.24   1
   2  -2  11    8.63    2.08   1
   3  -2  11    3.01    1.86   1
   4  -2  11    7.73    2.11   1
 -10  -1  11   47.82    5.27   1
  -9  -1  11   15.82    3.24   1
  -8  -1  11   19.06    2.28   1
  -7  -1  11   42.45    3.01   1
  -6  -1  11  612.61   23.97   1
  -5  -1  11   54.76    3.85   1
  -4  -1  11  287.07   17.02   1
  -3  -1  11   -0.12    2.40   1
  -2  -1  11    2.16    2.40   1
  -1  -1  11   25.17    3.84   1
   0  -1  11   52.24    3.81   1
   1  -1  11    1.98    2.22   1
   2  -1  11   25.22    4.55   1
   3  -1  11   20.71    2.53   1
   4  -1  11    5.39    2.76   1
 -10   0  11   -0.03    4.32   1
  -9   0  11   40.15    3.39   1
  -8   0  11    0.37    1.52   1
  -7   0  11    2.27    1.33   1
  -6   0  11    0.57    1.41   1
  -5   0  11   12.31    1.56   1
  -4   0  11  163.84    7.45   1
  -3   0  11  751.88   36.38   1
  -2   0  11  361.69   21.81   1
  -1   0  11   58.19    3.77   1
   0   0  11   11.99    3.00   1
   1   0  11    7.91    2.76   1
   2   0  11   38.60    4.91   1
   3   0  11    3.24    2.64   1
   4   0  11   28.53    4.67   1
 -10   1  11   46.89    3.90   1
  -9   1  11   11.19    3.48   1
  -8   1  11   18.79    2.46   1
  -7   1  11   38.03    2.53   1
  -6   1  11  622.11   23.65   1
  -5   1  11   54.09    2.93   1
  -4   1  11  278.63   13.92   1
  -3   1  11    4.02    1.22   1
  -2   1  11    3.68    1.77   1
  -1   1  11   24.54    2.53   1
   0   1  11   67.37    8.75   1
   1   1  11    5.27    2.76   1
   2   1  11   20.98    3.84   1
   3   1  11   22.29    4.08   1
   4   1  11    1.32    2.88   1
 -10   2  11   16.65    2.71   1
  -9   2  11   39.27    3.47   1
  -8   2  11    6.80    1.96   1
  -7   2  11  185.17    8.26   1
  -6   2  11   11.52    1.64   1
  -5   2  11   20.40    1.91   1
  -4   2  11  251.89   11.51   1
  -3   2  11   84.14    3.75   1
  -2   2  11  136.61    6.40   1
  -1   2  11    2.44    3.00   1
   0   2  11  106.92    8.03   1
   1   2  11    6.23    2.88   1
   2   2  11    4.91    3.00   1
   3   2  11   -2.52    2.52   1
   4   2  11    2.64    3.24   1
 -10   3  11   19.74    2.92   1
  -9   3  11   27.27    3.05   1
  -8   3  11  100.78   11.09   1
  -7   3  11    1.82    1.79   1
  -6   3  11   32.24    2.37   1
  -5   3  11   32.86    2.32   1
  -4   3  11  163.72    6.09   1
  -3   3  11   66.78    3.31   1
  -2   3  11   61.51    3.22   1
  -1   3  11   68.89    8.15   1
   0   3  11   93.01    6.83   1
   1   3  11  130.53    8.87   1
   2   3  11   15.94    3.60   1
   3   3  11   11.39    3.48   1
  -9   4  11   33.22    3.72   1
  -8   4  11   31.97    3.26   1
  -7   4  11   13.64    2.42   1
  -6   4  11   55.70    3.94   1
  -5   4  11   49.80    2.93   1
  -4   4  11   15.85    2.72   1
  -3   4  11   38.07    2.56   1
  -2   4  11   29.35    2.91   1
  -1   4  11  120.14    8.75   1
   0   4  11    8.96    2.22   1
   2   4  11   30.33    4.55   1
   3   4  11    8.03    3.60   1
  -8   5  11   10.56    2.42   1
  -7   5  11    6.86    2.16   1
  -6   5  11   12.55    2.39   1
  -5   5  11   18.67    2.02   1
  -4   5  11   24.12    2.54   1
  -3   5  11    7.94    3.51   1
  -2   5  11   64.32    3.47   1
  -1   5  11   27.03    2.92   1
   0   5  11   67.39    4.44   1
   1   5  11   11.27    3.00   1
   2   5  11    6.23    3.00   1
  -7   6  11   16.75    2.78   1
  -6   6  11    1.74    2.07   1
  -5   6  11   81.04    5.20   1
  -4   6  11   22.47    2.39   1
  -3   6  11   15.22    2.02   1
  -2   6  11   31.99    3.19   1
  -1   6  11    4.73    2.13   1
   0   6  11   22.85    4.55   1
   1   6  11    9.23    3.12   1
  -5   7  11    3.54    2.27   1
  -4   7  11    3.05    3.24   1
  -3   7  11   58.09    3.50   1
  -2   7  11    1.57    2.01   1
  -1   7  11   35.68    3.54   1
  -1  -5  12   74.67    6.95   1
   0  -5  12    0.84    2.40   1
   1  -5  12    1.03    1.90   1
  -3  -4  12   57.41    5.75   1
  -2  -4  12   49.26    5.63   1
  -1  -4  12   25.53    4.20   1
   0  -4  12   -0.96    2.28   1
   1  -4  12   13.31    2.41   1
   2  -4  12    4.32    2.03   1
  -4  -3  12   20.98    3.84   1
  -3  -3  12   73.12    6.47   1
  -2  -3  12    4.08    2.64   1
  -1  -3  12   24.93    4.08   1
   0  -3  12   39.19    5.03   1
   1  -3  12    6.60    2.58   1
   2  -3  12   32.24    3.29   1
  -6  -2  12   11.15    3.12   1
  -5  -2  12   27.81    4.08   1
  -4  -2  12  148.75   10.07   1
  -3  -2  12   58.25    5.63   1
  -2  -2  12  115.07    8.51   1
  -1  -2  12   90.14    7.31   1
   0  -2  12   17.26    3.60   1
   1  -2  12   90.73    5.99   1
   2  -2  12    5.33    1.95   1
   3  -2  12   34.52    3.66   1
 -10  -1  12   22.77    3.96   1
  -6  -1  12   48.06    5.27   1
  -5  -1  12   68.32    6.71   1
  -4  -1  12   34.04    4.43   1
  -3  -1  12   86.90    7.43   1
  -2  -1  12   72.76    6.35   1
  -1  -1  12   32.48    4.32   1
   0  -1  12   51.18    5.51   1
   1  -1  12    3.48    2.76   1
   2  -1  12    6.83    3.00   1
   3  -1  12    5.75    3.12   1
 -10   0  12   78.43    5.99   1
  -9   0  12   63.49    4.32   1
  -8   0  12   37.72    5.99   1
  -7   0  12   49.70    3.60   1
  -6   0  12   17.23    2.37   1
  -5   0  12  388.34   25.71   1
  -4   0  12    6.11    2.52   1
  -3   0  12   19.90    3.48   1
  -2   0  12   39.55    4.79   1
  -1   0  12    6.23    2.76   1
   0   0  12   32.48    4.43   1
   1   0  12   17.98    3.72   1
   2   0  12    4.32    2.76   1
   3   0  12   11.75    3.48   1
 -10   1  12   22.44    3.24   1
  -9   1  12   21.09    2.67   1
  -8   1  12   57.50    5.33   1
  -7   1  12   86.45    3.96   1
  -6   1  12   45.98    2.76   1
  -5   1  12   81.32    4.66   1
  -4   1  12   31.65    2.92   1
  -3   1  12   99.63    6.65   1
  -2   1  12   69.24    4.28   1
  -1   1  12   28.63    2.78   1
   0   1  12   41.35    5.15   1
   1   1  12    3.60    2.88   1
   2   1  12    4.32    3.00   1
   3   1  12   12.23    3.60   1
  -9   2  12   22.21    3.60   1
  -8   2  12    5.64    1.98   1
  -7   2  12   16.57    2.70   1
  -6   2  12   17.04    3.37   1
  -5   2  12   25.64    2.09   1
  -4   2  12  139.77    5.39   1
  -3   2  12   50.08    4.55   1
  -2   2  12  110.24    5.76   1
  -1   2  12   85.89    5.00   1
   0   2  12   17.69    2.54   1
   1   2  12   92.89    7.67   1
   2   2  12   10.31    3.36   1
   3   2  12   31.16    5.15   1
  -9   3  12    1.34    2.06   1
  -8   3  12   18.08    2.62   1
  -7   3  12   49.33   10.49   1
  -6   3  12   24.93    2.20   1
  -5   3  12   54.14    3.02   1
  -4   3  12   23.25    2.07   1
  -3   3  12   68.55    3.50   1
  -2   3  12    2.69    1.89   1
  -1   3  12   29.16    8.27   1
   0   3  12   42.51    3.60   1
   1   3  12    7.79    3.00   1
   2   3  12   35.36    5.03   1
  -8   4  12   40.76    3.63   1
  -7   4  12   23.45    2.92   1
  -6   4  12   36.74    3.30   1
  -5   4  12   70.25    3.66   1
  -4   4  12   17.23    2.59   1
  -3   4  12   51.60    3.09   1
  -2   4  12   53.16    5.38   1
  -1   4  12   32.74    3.18   1
   0   4  12    1.54    2.01   1
   1   4  12    9.23    3.12   1
  -7   5  12   41.05    3.77   1
  -6   5  12   43.33    3.60   1
  -5   5  12   -0.19    1.49   1
  -4   5  12   64.36    4.77   1
  -3   5  12   14.73    2.02   1
  -2   5  12   13.13    1.94   1
  -1   5  12   77.46    5.75   1
   0   5  12    0.33    2.10   1
  -6   6  12    4.93    2.25   1
  -5   6  12   30.19    3.34   1
  -4   6  12    5.99    1.92   1
  -3   6  12   22.08    2.32   1
  -2   6  12   27.67    2.57   1
  -1   6  12    3.33    2.26   1
  -1  -5  13   55.26    6.59   1
  -3  -4  13   37.88    5.03   1
  -2  -4  13   13.42    3.36   1
  -1  -4  13    7.43    3.00   1
   0  -4  13   18.46    3.84   1
  -5  -3  13    9.47    3.12   1
  -4  -3  13   32.00    4.67   1
  -3  -3  13   27.93    4.20   1
  -2  -3  13   37.64    4.91   1
  -1  -3  13   17.26    3.72   1
   0  -3  13    1.92    2.52   1
   1  -3  13    6.70    2.70   1
  -6  -2  13  127.17    9.35   1
  -5  -2  13   66.16    6.23   1
  -4  -2  13   11.39    3.12   1
  -3  -2  13   37.28    4.91   1
  -2  -2  13    8.15    2.88   1
  -1  -2  13   15.22    3.48   1
   0  -2  13    5.99    3.00   1
   1  -2  13    8.39    3.24   1
  -7  -1  13   44.11    5.51   1
  -6  -1  13   39.91    5.03   1
  -5  -1  13   59.21    5.87   1
  -4  -1  13   52.50    5.63   1
  -3  -1  13   47.71    5.51   1
  -2  -1  13   25.65    4.08   1
  -1  -1  13   22.65    3.96   1
   0  -1  13   31.16    4.79   1
   1  -1  13    7.07    3.24   1
   2  -1  13   40.87    5.51   1
  -9   0  13   24.69    3.84   1
  -7   0  13    2.28    2.40   1
  -6   0  13    7.91    2.88   1
  -5   0  13   26.13    4.08   1
  -4   0  13   21.58    3.84   1
  -3   0  13   18.94    3.48   1
  -2   0  13   88.34    7.43   1
  -1   0  13    3.72    2.64   1
   0   0  13   55.86    6.23   1
   1   0  13   35.72    5.03   1
   2   0  13    0.84    2.88   1
  -9   1  13   12.59    3.24   1
  -8   1  13    8.27    3.00   1
  -7   1  13   50.46    3.73   1
  -6   1  13   38.50    3.26   1
  -5   1  13   56.77    4.07   1
  -4   1  13   50.36    3.70   1
  -3   1  13   50.82    5.51   1
  -2   1  13   21.46    3.72   1
  -1   1  13   16.30    3.60   1
   0   1  13   31.28    4.79   1
   1   1  13    2.52    2.88   1
  -9   2  13   10.79    3.36   1
  -8   2  13  184.40    8.39   1
  -7   2  13    4.08    2.88   1
  -6   2  13  116.42    6.10   1
  -5   2  13   59.23    4.02   1
  -4   2  13    7.15    2.03   1
  -3   2  13   35.13    3.18   1
  -2   2  13    1.62    1.81   1
  -1   2  13   12.42    3.24   1
   0   2  13    5.87    3.00   1
   1   2  13   11.39    3.48   1
  -8   3  13   16.81    3.18   1
  -7   3  13   64.88    4.43   1
  -6   3  13   23.38    2.15   1
  -5   3  13    8.43    2.46   1
  -4   3  13   22.32    6.35   1
  -3   3  13   24.39    3.96   1
  -2   3  13   28.97    4.14   1
  -1   3  13   11.79    4.91   1
   0   3  13    5.78    2.24   1
  -7   4  13   83.30    5.16   1
  -6   4  13   34.68    3.30   1
  -5   4  13   76.05    3.87   1
  -4   4  13    8.21    1.78   1
  -3   4  13   31.68    3.26   1
  -2   4  13   11.20    2.53   1
  -1   4  13    3.72    2.19   1
   0   4  13   22.43    3.05   1
  -6   5  13    7.95    2.27   1
  -5   5  13    4.93    2.46   1
  -4   5  13   12.68    2.09   1
  -3   5  13   18.03    2.19   1
  -2   5  13    4.40    2.27   1
  -1   5  13   59.74   12.11   1
  -5  -3  14   25.89    4.43   1
  -4  -3  14    3.84    2.64   1
  -3  -3  14   34.64    4.91   1
  -2  -3  14   14.02    3.72   1
  -6  -2  14   24.69    4.20   1
  -5  -2  14   32.48    4.91   1
  -4  -2  14   15.22    3.60   1
  -3  -2  14   32.72    4.67   1
  -2  -2  14   29.73    4.67   1
  -1  -2  14    3.84    3.00   1
  -7  -1  14   55.50    6.23   1
  -6  -1  14   14.02    3.60   1
  -5  -1  14   27.33    4.20   1
  -4  -1  14    9.59    3.12   1
  -3  -1  14    2.76    2.52   1
  -2  -1  14    2.64    2.52   1
  -1  -1  14   18.22    3.96   1
   0  -1  14    3.24    3.00   1
  -7   0  14   11.03    3.36   1
  -6   0  14   27.33    4.32   1
  -5   0  14   20.14    3.84   1
  -4   0  14    5.39    2.88   1
  -3   0  14   43.39    5.39   1
  -2   0  14   42.91    5.27   1
  -1   0  14    5.39    3.00   1
   0   0  14   -2.40    2.40   1
  -7   1  14   53.34    5.99   1
  -6   1  14   12.35    3.24   1
  -5   1  14   24.81    4.20   1
  -4   1  14   11.03    3.12   1
  -3   1  14    0.48    2.40   1
  -2   1  14    4.91    2.76   1
  -1   1  14   10.31    3.24   1
   0   1  14    1.68    2.76   1
  -7   2  14    9.95    3.24   1
  -6   2  14   20.32    2.71   1
  -5   2  14   41.54    4.43   1
  -4   2  14   18.49    2.58   1
  -3   2  14   33.56    4.67   1
  -2   2  14   39.79    5.03   1
  -1   2  14   10.67    3.24   1
  -7   3  14   26.85    4.43   1
  -6   3  14   21.84    3.96   1
  -5   3  14   24.75    3.78   1
  -4   3  14    2.75    2.04   1
  -3   3  14   29.59    3.22   1
  -2   3  14   15.01    2.67   1
  -1   3  14   33.22    3.46   1
  -5   4  14   11.66    4.32   1
  -4   4  14   33.18    3.43   1
  -3   4  14   18.63    2.92   1
  -5  -2  15   36.68    5.15   1
  -6  -1  15    9.11    3.24   1
  -5  -1  15   19.06    4.08   1
  -4  -1  15   22.41    4.20   1
  -3  -1  15   13.78    3.60   1
  -6   0  15   18.10    4.08   1
  -5   0  15   -0.24    2.52   1
  -4   0  15    1.92    2.76   1
  -3   0  15   12.95    3.60   1
  -6   1  15    7.79    3.00   1
  -5   1  15   25.89    4.43   1
  -4   1  15   28.05    4.43   1
  -3   1  15   10.43    3.36   1
  -4   2  15   49.62    5.87   1
   0   0   0    0.00    0.00   1
;
_shelx_res_checksum     45047
_shelx_res_file
;
TITL    I in space group P2(1)
CELL    0.71073   9.4720   8.8083  12.3350   90.000  111.459   90.000
ZERR     2        0.0020   0.0019   0.0030    0.000    0.004    0.000
LATT   -1
SYMM     - X, 1/2 + Y, - Z
SFAC     C    H    F    N    S
UNIT      40   32    8    4    4
L.S.    20
FMAP     2
PLAN    10
ACTA
BOND    $H
TEMP     23.00
SIZE     0.280  0.220  0.200
WGHT    0.080300
FVAR       0.95333
C1    1    0.371817   -0.011607   -0.249194    11.00000    0.07950    0.07346 =
         0.07181   -0.02029    0.03991    0.00518
AFIX 137
H1A   2    0.444305   -0.009177   -0.286886    11.00000   -1.50000
H1B   2    0.272024   -0.026877   -0.306416    11.00000   -1.50000
H1C   2    0.396114   -0.093267   -0.193838    11.00000   -1.50000
AFIX   0
C2    1    0.376508    0.135817   -0.187484    11.00000    0.04950    0.05709 =
         0.04357   -0.00156    0.02169    0.00627
C3    1    0.458015    0.259718   -0.185929    11.00000    0.07197    0.06617 =
         0.07592    0.00471    0.05281    0.00075
AFIX  43
H3A   2    0.523458    0.267073   -0.226447    11.00000   -1.20000
AFIX   0
C4    1    0.435988    0.378383   -0.117370    11.00000    0.06551    0.05341 =
         0.09369   -0.00214    0.05398   -0.01215
AFIX  43
H4A   2    0.484364    0.471949   -0.108783    11.00000   -1.20000
AFIX   0
C5    1    0.336498    0.342089   -0.064871    11.00000    0.04667    0.05055 =
         0.04312   -0.00039    0.02079    0.00206
C6    1    0.281223    0.437678    0.005752    11.00000    0.04792    0.04505 =
         0.04267   -0.00017    0.01934    0.00199
AFIX  43
H6A   2    0.322207    0.534139    0.026310    11.00000   -1.20000
AFIX   0
C7    1    0.126758    0.500757    0.108876    11.00000    0.08365    0.04907 =
         0.05284    0.00398    0.04146    0.01065
AFIX  23
H7A   2    0.036470    0.553029    0.058470    11.00000   -1.20000
H7B   2    0.205012    0.575950    0.144019    11.00000   -1.20000
AFIX   0
C8    1   -0.483175    0.638975    0.670601    11.00000    0.08337    0.06279 =
         0.09185    0.00889    0.05707    0.01654
AFIX 137
H8A   2   -0.470256    0.692869    0.741243    11.00000   -1.50000
H8B   2   -0.573404    0.578170    0.648945    11.00000   -1.50000
H8C   2   -0.492037    0.710298    0.609606    11.00000   -1.50000
AFIX   0
C9    1   -0.350687    0.539942    0.689066    11.00000    0.05810    0.04610 =
         0.05408   -0.00205    0.03613   -0.00464
C10   1   -0.233874    0.508778    0.786986    11.00000    0.06451    0.06384 =
         0.04475   -0.01016    0.03306   -0.01057
AFIX  43
H10A  2   -0.225168    0.548673    0.858959    11.00000   -1.20000
AFIX   0
C11   1   -0.125257    0.410894    0.772469    11.00000    0.05017    0.06999 =
         0.03774    0.00090    0.01846   -0.00326
AFIX  43
H11A  2   -0.039033    0.377901    0.833191    11.00000   -1.20000
AFIX   0
C12   1   -0.160873    0.369703    0.658807    11.00000    0.04946    0.04686 =
         0.04322   -0.00108    0.02879   -0.00448
C13   1   -0.072348    0.276971    0.610312    11.00000    0.05484    0.04844 =
         0.05296    0.00916    0.03054    0.00722
AFIX  43
H13A  2    0.016987    0.233175    0.660514    11.00000   -1.20000
AFIX   0
C14   1   -0.012273    0.159505    0.463832    11.00000    0.09785    0.05456 =
         0.07820    0.01103    0.06469    0.02587
AFIX  23
H14A  2   -0.062653    0.065138    0.431060    11.00000   -1.20000
H14B  2    0.079620    0.135543    0.529374    11.00000   -1.20000
AFIX   0
C15   1    0.026364    0.247074    0.372685    11.00000    0.06576    0.04654 =
         0.05875    0.00072    0.04337    0.01211
C16   1    0.150802    0.339922    0.401191    11.00000    0.05548    0.06020 =
         0.04331   -0.00129    0.02381    0.01492
C17   1    0.183367    0.422211    0.317268    11.00000    0.04857    0.05205 =
         0.05354   -0.00664    0.02937    0.00612
C18   1    0.092425    0.416751    0.202298    11.00000    0.05426    0.04672 =
         0.04977   -0.00196    0.03052    0.01074
C19   1   -0.032344    0.323786    0.173243    11.00000    0.05723    0.05636 =
         0.04687   -0.00729    0.02333    0.00734
C20   1   -0.064987    0.241495    0.256560    11.00000    0.05706    0.04584 =
         0.07034   -0.01138    0.03661    0.00033
F1    3    0.308581    0.508954    0.351947    11.00000    0.05887    0.08644 =
         0.07402   -0.00826    0.02915   -0.01239
F2    3    0.245419    0.351790    0.512703    11.00000    0.08528    0.10457 =
         0.04757    0.00046    0.02157    0.01154
F3    3   -0.188598    0.153100    0.221945    11.00000    0.08074    0.07989 =
         0.10062   -0.01794    0.04871   -0.02832
F4    3   -0.126469    0.311974    0.062327    11.00000    0.08450    0.08932 =
         0.05082   -0.01230    0.01630   -0.00669
N1    4    0.178314    0.392919    0.040178    11.00000    0.06870    0.05195 =
         0.04727   -0.00214    0.03333    0.00287
N2    4   -0.112127    0.253471    0.502323    11.00000    0.06805    0.05378 =
         0.05890    0.00499    0.04405    0.00797
S1    5    0.269141    0.160950   -0.102231    11.00000    0.05259    0.05104 =
         0.05530   -0.00467    0.03254   -0.00507
S2    5   -0.329160    0.449468    0.572162    11.00000    0.05440    0.05889 =
         0.04039   -0.00042    0.02049    0.00665
HKLF 4
REM     I in space group P2(1)
REM R1 =  0.0478 for    2892 Fo > 4sig(Fo)  and  0.0545 for all    3286 data
REM    255 parameters refined using      1 restraints
END
WGHT      0.0800      0.0000
REM Highest difference peak  0.448,  deepest hole -0.293,  1-sigma level  0.070
Q1    1  -0.2434  0.3853  0.6187  11.00000  0.05    0.45
Q2    1   0.3418  0.2360 -0.0581  11.00000  0.05    0.42
Q3    1   0.1799  0.2260 -0.1648  11.00000  0.05    0.40
Q4    1  -0.4138  0.5141  0.5148  11.00000  0.05    0.40
Q5    1  -0.2563  0.5172  0.6178  11.00000  0.05    0.37
Q6    1   0.3626  0.1209 -0.0408  11.00000  0.05    0.37
Q7    1  -0.4227  0.4043  0.5062  11.00000  0.05    0.35
Q8    1   0.1833  0.0976 -0.1578  11.00000  0.05    0.35
Q9    1   0.3030  0.0552 -0.0808  11.00000  0.05    0.25
Q10   1  -0.2936  0.4588  0.7388  11.00000  0.05    0.24
;
_shelxl_version_number        2.013
data_global
_journal_date_recd_electronic     2014-04-15
_journal_date_accepted     2014-05-17
_journal_name_full     'Acta Crystallographica, Section E'
_journal_year     2014
_journal_volume     70
_journal_issue      6
_journal_page_first     o698
_journal_page_last     o698
_journal_paper_category     QO
_journal_paper_doi     10.1107/S1600536814011398
_journal_coeditor_code     BH2498
_publ_contact_author_name     'Prof. Ming-Yang He'
_publ_contact_author_address
;
Key Laboratory of Fine Petro-chemical Technology
Changzhou University
Changzhou 213164
People's Republic of China
;
_publ_contact_author_email     hemingyangjpu@yahoo.com
_publ_contact_author_fax     86-519-86330251
_publ_contact_author_phone     86-519-86330251
_publ_section_title
;\
2,3,5,6-Tetrafluoro-1,4-bis({[(5-methylthiophen-2-yl)methylidene]amino}methyl)\
benzene
;
_publ_section_title_footnote     .
loop_
    _publ_author_name
    _publ_author_address
    "Luo, Hai-Kun"
;
School of Petrochemical Engineering
Changzhou University
Changzhou 213164
People's Republic of China
;
    "Qin, Rui-Rui"
;
School of Petrochemical Engineering
Changzhou University
Changzhou 213164
People's Republic of China
;
    "He, Ming-Yang"
;
School of Petrochemical Engineering
Changzhou University
Changzhou 213164
People's Republic of China
;
