# Supplementary material for: 2,3,5,6-Tetra­fluoro-1,4-bis­({[(5-methyl­thio­phen-2-yl)methyl­idene]amino}­meth­yl)benzene
Source: Acta Crystallogr Sect E Struct Rep Online. 2014 May 24;70(Pt 6):o698. doi: 10.1107/S1600536814011398 (PMC4051115; doi:10.1107/S1600536814011398)
Supplement: Supplementary file 2 [file e-70-0o698-Isup2.hkl]

#
# h,k,l, Fc-squared, Fo-squared, sigma(Fo-squared), status flag
#
data_I
_shelx_title '    I in space group P2(1)'
_shelx_refln_list_code          4
_shelx_F_calc_maximum      111.86
_exptl_crystal_F_000       436.00
_reflns_d_resolution_high  0.8063

loop_
 _space_group_symop_operation_xyz
 'x, y, z'
 '-x, y+1/2, -z'

_cell_length_a     9.4720
_cell_length_b     8.8083
_cell_length_c    12.3350
_cell_angle_alpha  90.000
_cell_angle_beta  111.459
_cell_angle_gamma  90.000

_shelx_F_squared_multiplier     1.000

loop_
 _refln_index_h
 _refln_index_k
 _refln_index_l
 _refln_F_squared_calc
 _refln_F_squared_meas
 _refln_F_squared_sigma
 _refln_observed_status
   2  -9   0         57.10         64.36         5.93 o
   3  -9   0          1.53         -0.79         2.64 o
   4  -9   0         12.43         14.63         3.43 o
   5  -9   0          5.19          6.85         3.17 o
   6  -9   0          6.78          9.10         3.70 o
   2  -8   0         54.14         46.03         4.87 o
   3  -8   0         59.30         59.48         5.80 o
   4  -8   0         16.73         17.80         3.43 o
   5  -8   0          5.57          6.19         2.77 o
   6  -8   0         29.87         28.75         4.49 o
   7  -8   0          0.72          3.57         3.04 o
   1  -7   0          1.63          0.92         2.11 o
   2  -7   0         19.43         20.18         3.04 o
   3  -7   0         54.66         55.26         5.27 o
   4  -7   0         16.63         16.61         2.90 o
   5  -7   0         65.62         62.77         5.80 o
   6  -7   0         11.93         15.69         3.43 o
   7  -7   0         81.68        103.40         8.18 o
   8  -7   0         13.57         11.74         3.70 o
   1  -6   0         49.71         59.35         5.01 o
   2  -6   0        331.68        352.66        19.65 o
   3  -6   0         98.46         86.52         6.46 o
   4  -6   0        106.09         97.47         7.25 o
   5  -6   0         76.20         86.52         6.46 o
   6  -6   0          4.27          5.14         2.51 o
   7  -6   0         29.04         31.79         4.36 o
   8  -6   0         25.09         22.56         4.23 o
   9  -6   0          3.13          2.64         3.30 o
   1  -5   0        833.57        865.03        45.76 o
   2  -5   0        359.90        353.45        20.05 o
   3  -5   0         17.69         19.39         2.51 o
   4  -5   0        326.36        352.93        19.52 o
   5  -5   0         80.35         88.37         6.46 o
   6  -5   0         86.50         84.40         6.72 o
   7  -5   0         15.84         12.00         3.30 o
   8  -5   0          8.94         10.42         3.43 o
   9  -5   0          0.74          1.58         3.17 o
   0  -4   0        817.07        810.04        42.47 o
   2  -4   0        690.14        699.26        36.93 o
   3  -4   0        519.68        608.91        32.18 o
   4  -4   0        114.65        130.56         7.78 o
   5  -4   0        157.28        159.71        10.02 o
   6  -4   0          7.27          8.31         2.51 o
   7  -4   0         39.89         49.33         5.01 o
   8  -4   0         10.89         12.93         3.43 o
   9  -4   0         35.66         41.68         5.40 o
  10  -4   0          6.89          4.87         3.43 o
   1  -3   0        430.69        466.35        24.53 o
   3  -3   0         80.81         90.35         5.67 o
   4  -3   0        289.43        288.30        15.82 o
   5  -3   0        214.34        180.15        11.08 o
   6  -3   0        250.95        251.25        14.50 o
   7  -3   0        169.52        167.09        10.55 o
   8  -3   0        117.73        116.59         8.57 o
   9  -3   0         15.24         15.69         3.70 o
  10  -3   0         61.92         67.39         7.12 o
   0  -2   0       2753.12       2962.42       152.72 o
   1  -2   0       3207.03       3300.70       177.65 o
   2  -2   0       2946.28       3198.36       167.75 o
   3  -2   0        848.39        831.54        45.76 o
   4  -2   0       1100.20       1035.17        56.18 o
   5  -2   0         56.66         57.90         4.62 o
   7  -2   0          7.90          9.76         2.64 o
   8  -2   0         72.18         80.06         6.59 o
   9  -2   0         67.92         70.70         6.85 o
  10  -2   0          8.17          9.23         3.43 o
   1  -1   0        520.70        610.13        22.75 o
   2  -1   0       5257.24       4803.08       298.66 o
   3  -1   0       1459.09       1302.11        74.91 o
   4  -1   0        471.30        436.14        24.66 o
   5  -1   0        397.87        332.88        17.54 o
   6  -1   0         42.46         44.44         3.30 o
   7  -1   0         35.36         32.58         3.96 o
   8  -1   0         34.33         37.45         4.49 o
   9  -1   0         74.93         72.93         6.72 o
  10  -1   0         24.77         31.52         4.75 o
   1   0   0       1677.27       1621.10        51.95 o
   2   0   0       2196.63       2186.01        91.80 o
   3   0   0         64.09         58.98         2.16 o
   4   0   0         55.43         73.42         3.30 o
   5   0   0        486.86        451.90        17.30 o
   6   0   0        145.29         86.25         5.27 o
   7   0   0         19.27         19.20         1.97 o
   8   0   0          0.45          0.00         2.24 o
   9   0   0          0.01          2.51         2.77 o
  10   0   0         14.18         14.77         3.70 o
   1   1   0        544.79        629.39        16.32 o
   2   1   0       5303.02       5159.51       131.25 o
   3   1   0       1479.79       1446.82        37.07 o
   4   1   0        459.57        466.61        12.31 o
   5   1   0        399.30        328.92        23.84 o
   6   1   0         45.09         44.83         2.84 o
   7   1   0         32.69         32.00         3.50 o
   8   1   0         35.42         33.24         4.36 o
   9   1   0         73.93         73.46         6.85 o
  10   1   0         24.91         31.13         4.75 o
   1   2   0       3223.81       3517.70       125.24 o
   2   2   0       2921.31       3274.82       120.18 o
   3   2   0        862.77        899.29        35.14 o
   4   2   0       1098.19       1085.01        32.58 o
   5   2   0         55.13         55.17         2.56 o
   6   2   0        309.42        303.73         9.92 o
   7   2   0          9.24          8.92         1.40 o
   8   2   0         71.09         74.96         4.42 o
   9   2   0         67.84         76.49         6.85 o
  10   2   0          8.23         13.06         3.70 o
   1   3   0        424.58        463.31        24.53 o
   2   3   0        899.19        967.39        29.28 o
   3   3   0         84.57         85.75         3.86 o
   4   3   0        282.24        281.82         9.13 o
   5   3   0        212.51        187.96         6.37 o
   6   3   0        251.66        244.35         8.25 o
   7   3   0        167.49        158.03         5.91 o
   8   3   0        120.34        114.38         4.74 o
   9   3   0         15.95         18.07         3.70 o
  10   3   0         60.95         55.39         6.19 o
   1   4   0        108.40         90.63         6.33 o
   2   4   0        681.26        703.34        26.11 o
   3   4   0        536.08        606.99        18.75 o
   4   4   0        116.70        118.65         6.08 o
   5   4   0        163.26        163.84         5.81 o
   6   4   0          6.36          8.52         1.39 o
   7   4   0         39.89         35.56         2.41 o
   8   4   0         10.69         11.48         1.89 o
   9   4   0         36.08         38.59         4.42 o
  10   4   0          6.63          6.72         3.43 o
   1   5   0        842.53        872.35        32.77 o
   2   5   0        355.73        375.26        11.80 o
   3   5   0         16.52         19.53         2.77 o
   4   5   0        323.79        351.10        11.37 o
   5   5   0         80.71         81.26         3.65 o
   6   5   0         84.29         80.66         4.95 o
   7   5   0         15.32         17.42         1.85 o
   8   5   0          9.25          9.40         1.74 o
   9   5   0          0.68         -1.07         1.89 o
   0   6   0        321.26        311.14        12.35 o
   1   6   0         51.34         58.36         3.44 o
   2   6   0        338.62        358.15        11.52 o
   3   6   0        100.78         93.97         4.87 o
   4   6   0        106.03        104.36         4.28 o
   5   6   0         74.26         79.08         3.77 o
   6   6   0          5.14          6.47         1.45 o
   7   6   0         29.67         28.86         2.34 o
   8   6   0         24.49         25.03         2.35 o
   9   6   0          2.98          3.59         1.86 o
   1   7   0          1.69          0.78         1.16 o
   2   7   0         20.22         19.33         1.51 o
   3   7   0         54.32         54.04         3.08 o
   4   7   0         16.02         15.84         1.79 o
   5   7   0         63.50         62.05         5.30 o
   6   7   0         12.46         13.64         2.04 o
   7   7   0         81.88         95.95         4.56 o
   8   7   0         13.06         15.02         5.67 o
   0   8   0        153.72        156.16         7.19 o
   1   8   0         10.20         10.55         1.90 o
   2   8   0         55.17         51.60         2.50 o
   3   8   0         59.80         63.33         4.38 o
   4   8   0         17.28         20.74         2.05 o
   5   8   0          5.60          2.40         1.71 o
   6   8   0         30.08         33.69         3.27 o
   7   8   0          0.73         -1.73         1.73 o
   1   9   0         33.03         38.07         2.26 o
   2   9   0         55.42         62.07         4.62 o
   3   9   0          1.50          2.83         1.77 o
   4   9   0         12.54         16.02         3.50 o
   5   9   0          5.20          7.06         2.21 o
   6   9   0          6.86         11.03         2.48 o
   0  10   0         96.97         95.49         7.65 o
   1  10   0          4.76          5.58         1.95 o
   2  10   0          6.30          9.10         2.12 o
   3  10   0         34.21         43.09         4.81 o
   4  10   0         10.62         17.07         3.96 o
   3 -10   1          8.65          7.91         3.70 o
  -6  -9   1         28.43         31.00         4.75 o
  -5  -9   1         19.75         29.68         4.49 o
  -4  -9   1          0.24         -2.38         2.38 o
   2  -9   1         46.01         45.10         5.14 o
   3  -9   1         12.00         11.21         3.43 o
   4  -9   1         62.67         69.11         6.72 o
   5  -9   1         16.18         23.74         4.36 o
  -7  -8   1         19.49         25.85         4.36 o
  -6  -8   1          9.04          7.25         3.04 o
  -5  -8   1         29.40         31.92         4.23 o
  -4  -8   1         35.80         36.00         4.36 o
  -3  -8   1         34.30         39.70         4.36 o
  -2  -8   1         74.21         81.24         6.59 o
   1  -8   1         22.13         22.42         3.70 o
   2  -8   1        162.04        172.64        11.08 o
   3  -8   1         79.34         81.37         6.85 o
   4  -8   1          9.43          4.36         2.64 o
   5  -8   1          1.05         -1.85         2.38 o
   6  -8   1         19.96         26.11         4.23 o
   7  -8   1          6.93         10.02         3.70 o
  -8  -7   1         13.78         15.95         3.83 o
  -7  -7   1          2.56          3.17         2.77 o
  -6  -7   1         12.36         13.46         3.17 o
  -5  -7   1          4.96          4.36         2.38 o
  -4  -7   1        248.23        279.47        15.95 o
  -3  -7   1         45.37         44.31         4.36 o
  -2  -7   1        317.87        330.10        17.67 o
  -1  -7   1         83.01         94.69         6.59 o
   1  -7   1        212.61        215.89        12.66 o
   2  -7   1         88.30         81.50         6.72 o
   3  -7   1        470.79        477.82        27.17 o
   4  -7   1        140.25        136.11         9.10 o
   5  -7   1         93.82        100.89         7.91 o
   6  -7   1          0.11         -2.38         2.38 o
   7  -7   1          4.98          6.59         3.17 o
   8  -7   1          3.44          7.25         3.43 o
  -9  -6   1         36.75         47.61         5.67 o
  -8  -6   1          1.94          5.53         3.04 o
  -7  -6   1         30.53         30.73         4.36 o
  -6  -6   1         69.10         63.30         6.06 o
  -5  -6   1         53.24         54.20         5.14 o
  -4  -6   1         71.41         77.02         6.06 o
  -3  -6   1         54.83         56.71         4.62 o
  -2  -6   1         98.83         91.92         6.19 o
  -1  -6   1         88.57         91.92         6.06 o
   1  -6   1        350.05        370.07        20.58 o
   2  -6   1          0.52         -0.26         1.72 o
   3  -6   1         34.13         33.11         3.70 o
   4  -6   1          0.06          3.83         2.11 o
   5  -6   1         30.61         34.29         4.09 o
   6  -6   1          9.78          8.97         2.90 o
   7  -6   1         12.40          8.97         3.30 o
   8  -6   1         51.26         67.13         6.72 o
  -9  -5   1          0.68         -0.40         2.77 o
  -8  -5   1        108.48        111.70         8.57 o
  -7  -5   1         59.75         54.86         5.40 o
  -6  -5   1         18.20         22.29         3.30 o
  -5  -5   1         72.16         83.35         5.93 o
  -4  -5   1         79.54         77.15         5.67 o
  -3  -5   1         37.22         45.50         3.96 o
  -2  -5   1        125.33        137.03         8.18 o
  -1  -5   1        191.35        178.04        10.16 o
   0  -5   1         87.33         89.55         6.06 o
   1  -5   1        308.99        307.56        17.54 o
   2  -5   1          7.75          6.19         1.85 o
   3  -5   1        194.88        197.69        11.21 o
   4  -5   1         24.89         18.73         2.90 o
   5  -5   1         36.60         41.68         4.36 o
   6  -5   1        133.63        127.01         8.70 o
   7  -5   1         40.18         40.23         4.87 o
   8  -5   1          2.38          2.90         2.90 o
   9  -5   1         21.46         23.61         4.62 o
 -10  -4   1         12.85         11.08         3.83 o
  -9  -4   1         88.05         97.20         7.65 o
  -8  -4   1         23.36         17.14         3.70 o
  -7  -4   1        105.21        109.34         7.91 o
  -6  -4   1        381.47        377.07        20.71 o
  -5  -4   1        133.74        142.17         8.97 o
  -4  -4   1        410.09        434.82        25.05 o
  -3  -4   1        933.26        951.02        52.88 o
  -1  -4   1        415.20        434.04        21.63 o
   0  -4   1        569.43        601.27        30.86 o
   1  -4   1        321.31        292.78        16.35 o
   2  -4   1        806.02        862.67        46.16 o
   3  -4   1        485.28        514.35        27.43 o
   4  -4   1        106.31        101.68         7.12 o
   5  -4   1         45.96         39.57         4.09 o
   6  -4   1        149.74        156.29        10.02 o
   7  -4   1          0.44          0.13         2.38 o
   8  -4   1         46.64         49.06         5.53 o
   9  -4   1         32.57         34.02         5.14 o
 -10  -3   1          8.92         10.42         3.83 o
  -9  -3   1         15.51         14.25         3.57 o
  -8  -3   1        149.73        142.04         9.63 o
  -7  -3   1        188.98        181.61        11.21 o
  -6  -3   1        224.96        210.23        12.80 o
  -5  -3   1         78.96         62.77         5.01 o
  -4  -3   1        337.40        338.29        17.94 o
  -3  -3   1        125.70        141.12         8.97 o
  -2  -3   1        313.86        294.50        16.22 o
  -1  -3   1       2570.25       2640.21       137.03 o
   0  -3   1         81.78         81.50         5.01 o
   2  -3   1        460.25        461.21        24.00 o
   3  -3   1        943.53        910.94        49.72 o
   4  -3   1        133.52        114.74         7.52 o
   5  -3   1         26.23         27.43         3.04 o
   6  -3   1          6.72          6.59         2.24 o
   7  -3   1         68.08         65.41         5.93 o
   8  -3   1          0.61         -0.92         2.51 o
   9  -3   1         29.27         34.02         4.87 o
  10  -3   1          9.24         16.61         4.09 o
 -10  -2   1         12.36         14.25         3.83 o
  -9  -2   1         15.52         17.41         3.70 o
  -8  -2   1          5.03         -0.66         2.38 o
  -7  -2   1         30.88         39.83         4.23 o
  -6  -2   1        292.20        297.27        17.27 o
  -5  -2   1         96.76        105.64         7.12 o
  -4  -2   1        395.16        403.70        22.42 o
  -2  -2   1       7354.67       7130.26       389.06 o
  -1  -2   1      12461.47      12550.61       657.05 o
   0  -2   1         16.04         13.59         1.58 o
   1  -2   1       1551.45       1554.93        83.88 o
   2  -2   1        453.65        425.19        23.48 o
   3  -2   1        144.52        148.86         6.02 o
   4  -2   1         69.11         50.25         3.43 o
   5  -2   1        193.36        190.44        10.95 o
   7  -2   1          8.80         11.48         2.77 o
   8  -2   1         68.84         68.58         6.46 o
   9  -2   1         15.04         13.06         3.70 o
  10  -2   1         28.47         32.84         5.14 o
 -11  -1   1         24.06         26.77         4.87 o
 -10  -1   1         27.84         32.45         4.75 o
  -9  -1   1         12.78          8.70         3.17 o
  -8  -1   1         82.92         77.81         6.59 o
  -5  -1   1        261.80        271.43        14.50 o
  -4  -1   1        292.67        280.00        15.95 o
  -3  -1   1        180.07        174.36        10.02 o
  -2  -1   1       1910.23       2164.90       105.64 o
  -1  -1   1        224.53        262.01         9.79 o
   0  -1   1        112.52        114.08         6.19 o
   1  -1   1       5119.36       5039.18       149.40 o
   2  -1   1        411.19        338.41        12.87 o
   3  -1   1        745.09        672.33        24.90 o
   4  -1   1        179.65        166.24         6.90 o
   5  -1   1        436.62        400.79        15.62 o
   6  -1   1         36.76         36.31         2.38 o
   7  -1   1        209.00        195.98        12.00 o
   8  -1   1         37.40         33.24         4.49 o
   9  -1   1         57.16         62.77         6.33 o
  10  -1   1         23.77         23.22         4.36 o
 -11   0   1         15.17         13.98         4.09 o
 -10   0   1         19.58         17.14         3.96 o
  -9   0   1         97.81        100.11         7.91 o
  -8   0   1          0.07         -2.24         2.24 o
  -7   0   1        311.06        150.08         8.70 o
  -6   0   1        600.08        561.54        21.36 o
  -5   0   1        412.16        430.04        16.42 o
  -4   0   1        232.50        215.64         9.63 o
  -1   0   1         35.40         40.78         1.98 o
   0   0   1         70.18         74.41         2.51 o
   1   0   1       1242.11       1078.13        32.68 o
   2   0   1       2041.27       1832.13        68.55 o
   3   0   1        379.97        325.89        12.44 o
   4   0   1         63.15         54.43         2.88 o
   5   0   1        404.90        394.21        21.50 o
   6   0   1         46.84         42.20         5.14 o
   7   0   1          3.61          6.23         2.31 o
   8   0   1        108.52        111.44         8.18 o
   9   0   1         10.14         10.16         3.30 o
  10   0   1         14.97         20.71         4.23 o
 -11   1   1         23.91         29.15         4.87 o
 -10   1   1         29.46         30.47         4.75 o
  -9   1   1         12.90         12.66         3.43 o
  -8   1   1         82.22         80.32         6.59 o
  -7   1   1         75.57         71.76         3.70 o
  -6   1   1        285.32        276.00         8.96 o
  -5   1   1        256.80        251.19        10.21 o
  -4   1   1        299.91        295.00         9.19 o
  -3   1   1        172.82        187.80         7.23 o
  -2   1   1       1900.77       1985.99        74.56 o
  -1   1   1        228.26        263.61         9.84 o
   0   1   1        111.86        108.94         6.19 o
   1   1   1       5119.21       4896.09       169.61 o
   2   1   1        406.28        341.94         9.08 o
   3   1   1        726.67        662.62        17.60 o
   4   1   1        170.78        177.03         6.94 o
   5   1   1        435.19        410.67        15.67 o
   6   1   1         37.39         37.93         2.71 o
   7   1   1        209.17        192.36         8.34 o
   8   1   1         36.55         40.62         4.62 o
   9   1   1         55.51         56.84         6.06 o
  10   1   1         23.93         29.41         4.62 o
 -10   2   1         12.63         16.61         3.83 o
  -9   2   1         15.38         14.37         3.43 o
  -8   2   1          4.92          5.55         1.39 o
  -7   2   1         29.89         33.53         2.19 o
  -6   2   1        297.01        310.50        10.00 o
  -5   2   1        104.01        110.68         4.08 o
  -4   2   1        398.81        424.29        13.07 o
  -3   2   1       1170.65       1144.47        42.05 o
  -2   2   1       7346.79       7677.87       226.22 o
  -1   2   1      12512.02      12839.11       470.63 o
   0   2   1         12.91         13.01         0.94 o
   1   2   1       1548.26       1641.51        48.64 o
   2   2   1        460.36        444.54        17.55 o
   3   2   1        146.94        150.90         4.28 o
   4   2   1         71.59         51.05         2.31 o
   5   2   1        190.47        198.53         6.57 o
   6   2   1         42.36         41.69         2.35 o
   7   2   1          9.19         10.28         2.51 o
   8   2   1         68.64         67.75         5.01 o
   9   2   1         15.44         21.76         3.83 o
  10   2   1         28.29         28.75         4.75 o
 -10   3   1          8.65          9.23         3.43 o
  -9   3   1         15.67         14.77         2.38 o
  -8   3   1        146.28        135.71         5.75 o
  -7   3   1        185.95        172.39         6.32 o
  -6   3   1        223.91        216.37         7.38 o
  -5   3   1         76.56         66.06         3.63 o
  -4   3   1        340.36        323.95        10.49 o
  -3   3   1        129.53        160.56         5.70 o
  -2   3   1        301.16        306.49        11.16 o
  -1   3   1       2560.32       2663.99       151.54 o
   0   3   1         77.17         76.02         4.03 o
   1   3   1        918.04        831.87        32.97 o
   2   3   1        456.73        446.30        13.83 o
   3   3   1        934.99        960.04        28.80 o
   4   3   1        133.52        121.21         4.31 o
   5   3   1         26.61         24.32         1.67 o
   6   3   1          6.38          6.54         1.32 o
   7   3   1         66.52         63.82         3.25 o
   8   3   1          0.66         -0.88         1.63 o
   9   3   1         28.87         30.34         4.49 o
  10   3   1          9.40         16.75         4.09 o
 -10   4   1         13.21         14.23         2.51 o
  -9   4   1         89.02         77.34         4.03 o
  -8   4   1         23.69         24.75         2.13 o
  -7   4   1        106.22        102.46         4.41 o
  -6   4   1        378.20        364.61        11.98 o
  -5   4   1        133.74        142.75         5.28 o
  -4   4   1        420.24        471.75        11.30 o
  -3   4   1        937.62       1029.50        30.73 o
  -2   4   1        132.06        139.31         5.39 o
  -1   4   1        420.27        391.21        15.48 o
   0   4   1        572.85        572.45        21.91 o
   1   4   1        317.32        302.72        11.70 o
   2   4   1        818.77        888.55        32.45 o
   3   4   1        485.92        509.85        15.86 o
   4   4   1        107.95        107.65         4.06 o
   5   4   1         47.12         43.28         2.45 o
   6   4   1        152.39        149.70         5.60 o
   7   4   1          0.38         -0.09         1.18 o
   8   4   1         47.92         49.03         2.97 o
   9   4   1         33.01         36.00         4.75 o
  -9   5   1          0.73         -1.18         1.46 o
  -8   5   1        110.73        111.34         4.84 o
  -7   5   1         57.83         49.77         4.90 o
  -6   5   1         18.00         19.79         1.89 o
  -5   5   1         69.32         67.59         3.34 o
  -4   5   1         79.29         75.06         2.75 o
  -3   5   1         38.61         48.19         3.62 o
  -2   5   1        123.81        137.68         4.89 o
  -1   5   1        193.27        180.31         7.46 o
   0   5   1         86.87         85.73         4.49 o
   1   5   1        309.92        323.11        12.49 o
   2   5   1          8.92          9.34         1.14 o
   3   5   1        194.21        185.66         7.74 o
   4   5   1         23.63         26.10         1.80 o
   5   5   1         38.75         45.26         2.53 o
   6   5   1        132.50        120.22         4.86 o
   7   5   1         43.56         40.84         3.43 o
   8   5   1          2.37          1.78         2.10 o
   9   5   1         21.36         23.89         2.34 o
  -9   6   1         35.82         35.64         2.96 o
  -8   6   1          1.92          3.60         1.57 o
  -7   6   1         29.53         30.28         2.43 o
  -6   6   1         70.84         71.67         3.58 o
  -5   6   1         55.47         55.73         3.05 o
  -4   6   1         69.07         76.74         2.95 o
  -3   6   1         54.77         49.43         2.65 o
  -2   6   1         96.80         86.29         3.65 o
  -1   6   1         83.81         81.20         6.72 o
   0   6   1        163.66        154.07         5.46 o
   1   6   1        348.30        372.80        14.63 o
   2   6   1          0.17         -0.18         0.99 o
   3   6   1         33.10         39.58         4.87 o
   4   6   1          0.14         -0.65         1.10 o
   5   6   1         29.16         28.97         2.17 o
   6   6   1          8.83         11.84         1.68 o
   7   6   1         12.30         14.00         2.42 o
   8   6   1         50.92         58.61         3.51 o
  -8   7   1         13.66         12.15         3.83 o
  -7   7   1          2.62          4.38         1.58 o
  -6   7   1         12.30         14.14         1.87 o
  -5   7   1          5.31          5.40         1.49 o
  -4   7   1        250.70        272.45         9.39 o
  -3   7   1         45.91         40.96         2.13 o
  -2   7   1        322.02        309.82         9.00 o
  -1   7   1         81.57         77.69         4.49 o
   0   7   1         16.05         14.50         2.05 o
   1   7   1        204.41        205.14         8.96 o
   2   7   1         88.47         85.36         3.81 o
   3   7   1        469.10        499.65        15.76 o
   4   7   1        138.92        132.17         5.24 o
   5   7   1         93.52        107.07         4.59 o
   6   7   1          0.17         -0.64         1.44 o
   7   7   1          4.95          4.28         1.95 o
   8   7   1          3.43          5.01         3.70 o
  -7   8   1         19.12         23.17         2.39 o
  -6   8   1          8.91         10.53         1.84 o
  -5   8   1         30.82         34.51         2.59 o
  -4   8   1         34.90         36.13         2.53 o
  -3   8   1         36.74         35.45         2.10 o
  -2   8   1         75.42         78.29         3.21 o
  -1   8   1         50.90         48.96         2.38 o
   0   8   1         56.46         58.57         2.95 o
   1   8   1         23.13         22.78         2.52 o
   2   8   1        161.27        172.41         7.87 o
   3   8   1         77.25         84.36         4.89 o
   4   8   1         10.44         10.28         1.99 o
   5   8   1          1.25          0.56         1.66 o
   6   8   1         19.91         23.61         4.75 o
   7   8   1          7.08          8.31         3.96 o
  -6   9   1         28.17         26.95         3.21 o
  -5   9   1         19.94         22.44         2.93 o
  -4   9   1          0.24          1.05         1.46 o
  -3   9   1          5.83          8.63         1.73 o
  -2   9   1         70.86         78.32         3.34 o
  -1   9   1         28.02         30.81         2.39 o
   0   9   1          8.27         12.08         1.77 o
   1   9   1         23.03         25.81         2.24 o
   2   9   1         45.54         44.87         2.79 o
   3   9   1         11.85         14.01         2.34 o
   4   9   1         62.61         67.16         4.54 o
   5   9   1         16.53         25.98         4.87 o
  -4  10   1         16.87         22.45         3.03 o
  -3  10   1          3.34          5.29         2.05 o
  -2  10   1         21.80         20.55         2.70 o
  -1  10   1         53.19         53.42         3.96 o
   0  10   1         16.13         15.78         2.09 o
   1  10   1          0.43         -1.16         1.22 o
   2  10   1          7.17         11.98         2.54 o
   3  10   1          9.20          8.44         3.57 o
   2 -10   2         19.46         15.03         4.49 o
   3 -10   2          5.33          1.58         3.30 o
   2  -9   2         16.39         19.26         3.83 o
   3  -9   2         70.87         80.45         7.52 o
   4  -9   2         33.28         41.28         5.14 o
   5  -9   2          0.16         -1.19         2.90 o
  -7  -8   2         30.03         36.79         5.01 o
  -6  -8   2          1.50         -1.06         2.51 o
  -5  -8   2         29.32         37.19         4.36 o
  -4  -8   2         14.61         11.21         2.90 o
  -3  -8   2         90.07         99.71         7.12 o
   1  -8   2         47.32         48.53         5.14 o
   2  -8   2          4.24          2.38         2.64 o
   3  -8   2          8.60          5.93         2.77 o
   4  -8   2         21.57         29.02         4.23 o
   5  -8   2         56.28         63.96         6.46 o
   6  -8   2          8.51         20.31         3.96 o
  -8  -7   2         79.56         82.95         7.52 o
  -7  -7   2         17.26         15.56         3.43 o
  -6  -7   2         57.16         61.60         6.06 o
  -5  -7   2         22.57         28.22         3.57 o
  -4  -7   2         18.62         17.80         3.04 o
  -3  -7   2        168.66        160.37        10.02 o
  -2  -7   2         49.92         48.01         4.23 o
   1  -7   2         42.83         47.61         4.62 o
   2  -7   2         52.66         53.28         5.27 o
   3  -7   2          4.75          2.11         2.38 o
   4  -7   2         34.73         36.53         4.23 o
   5  -7   2         19.14         22.03         3.83 o
   6  -7   2          7.73         10.55         3.30 o
   7  -7   2         21.01         29.02         4.62 o
  -9  -6   2          7.98         14.77         3.70 o
  -8  -6   2         12.29         12.00         3.43 o
  -7  -6   2         26.08         29.28         4.09 o
  -6  -6   2         15.24         14.77         3.04 o
  -5  -6   2         96.43         84.54         6.85 o
  -4  -6   2        119.04        123.31         8.44 o
  -3  -6   2        155.68        138.87         8.70 o
  -2  -6   2         49.47         60.41         4.62 o
  -1  -6   2        108.95        112.50         6.72 o
   0  -6   2         28.04         27.17         3.57 o
   1  -6   2        449.05        439.18        24.53 o
   2  -6   2         24.48         27.83         3.30 o
   3  -6   2        144.48        131.22         9.10 o
   4  -6   2         51.22         44.05         4.75 o
   5  -6   2         47.50         46.69         5.14 o
   6  -6   2         44.07         48.14         5.27 o
   7  -6   2          2.98          1.45         2.77 o
   8  -6   2         17.56         31.39         4.75 o
 -10  -5   2          4.00         10.29         3.83 o
  -9  -5   2          0.58          1.98         3.04 o
  -8  -5   2         28.66         29.15         4.36 o
  -7  -5   2         53.91         52.10         5.27 o
  -6  -5   2        134.67        140.45         8.97 o
  -5  -5   2        452.61        428.89        24.79 o
  -4  -5   2          5.12          6.19         1.85 o
  -3  -5   2         84.96         84.80         5.93 o
  -2  -5   2        332.44        290.42        16.35 o
  -1  -5   2        326.91        360.97        18.20 o
   0  -5   2        432.60        450.13        23.74 o
   1  -5   2       1278.93       1305.53        69.24 o
   2  -5   2        211.60        201.79        11.61 o
   3  -5   2        348.68        315.21        18.33 o
   4  -5   2          2.45         -0.26         1.72 o
   5  -5   2         49.98         47.87         4.75 o
   6  -5   2          1.90          2.64         2.38 o
   7  -5   2          9.75          7.38         3.04 o
   8  -5   2         10.92          7.91         3.43 o
   9  -5   2          0.05         -3.04         3.04 o
 -10  -4   2          0.15          3.70         3.30 o
  -9  -4   2         21.54         27.30         4.36 o
  -8  -4   2         35.54         36.40         4.62 o
  -7  -4   2         33.29         29.41         3.96 o
  -6  -4   2         41.83         40.62         4.23 o
  -5  -4   2         80.20         79.66         5.93 o
  -4  -4   2       1149.67       1148.46        62.24 o
  -3  -4   2       2579.47       2598.01       138.87 o
  -2  -4   2        457.34        440.76        23.35 o
  -1  -4   2       1001.33       1047.70        50.12 o
   0  -4   2        134.23        123.71         7.52 o
   1  -4   2          7.17          8.18         1.85 o
   2  -4   2        470.78        428.49        23.61 o
   3  -4   2         27.00         35.87         3.43 o
   4  -4   2         87.12         82.56         6.33 o
   5  -4   2          4.54          5.67         2.24 o
   6  -4   2         36.05         35.74         4.23 o
   7  -4   2         31.45         35.74         4.49 o
   8  -4   2         13.05         15.43         3.57 o
   9  -4   2          5.49          2.24         3.30 o
 -10  -3   2          4.63          2.38         3.17 o
  -9  -3   2         93.85         91.92         7.78 o
  -8  -3   2        102.95         96.41         7.38 o
  -7  -3   2         37.69         28.36         3.96 o
  -6  -3   2        550.64        505.91        28.22 o
  -5  -3   2         32.06         40.36         3.83 o
  -4  -3   2        680.05        729.20        37.98 o
  -2  -3   2        618.24        628.43        32.98 o
  -1  -3   2        311.36        321.14        16.61 o
   1  -3   2        100.91        123.84         7.25 o
   2  -3   2        462.82        431.53        23.48 o
   3  -3   2         36.51         39.09         2.21 o
   4  -3   2        643.90        597.92        51.37 o
   5  -3   2         38.04         30.34         2.77 o
   6  -3   2         64.11         80.98         6.06 o
   7  -3   2        103.77         96.54         7.91 o
   8  -3   2         15.37         13.46         3.43 o
   9  -3   2         43.63         48.80         5.93 o
 -11  -2   2          5.94         11.34         3.83 o
 -10  -2   2         83.96         89.03         7.65 o
  -9  -2   2         25.34         27.30         4.23 o
  -8  -2   2         22.73         23.74         3.70 o
  -7  -2   2        580.18        551.15        30.20 o
  -6  -2   2         44.15         49.99         4.62 o
  -5  -2   2        752.42        768.37        41.55 o
  -4  -2   2         16.50         21.10         2.38 o
  -3  -2   2       1859.73       1912.74        98.65 o
  -2  -2   2       5790.66       6047.10       223.81 o
  -1  -2   2        833.21        970.54        49.06 o
   0  -2   2       1702.38       1202.40        62.38 o
   1  -2   2        905.95        876.64        46.82 o
   2  -2   2       1198.83       1182.09        59.35 o
   3  -2   2        330.37        318.14        11.94 o
   4  -2   2        345.83        362.04        13.94 o
   5  -2   2        323.07        266.79        27.17 o
   6  -2   2         86.99         85.46         6.46 o
   7  -2   2         89.95         96.15         7.38 o
   8  -2   2        106.99        108.15         8.70 o
   9  -2   2         25.87         29.02         4.62 o
  10  -2   2         13.52         11.87         3.83 o
 -11  -1   2          1.38         -0.40         3.04 o
 -10  -1   2         19.22         15.69         3.70 o
  -9  -1   2         79.96         91.13         7.25 o
  -8  -1   2        166.63        163.14        10.68 o
  -7  -1   2        165.15        147.06        10.02 o
  -6  -1   2         34.45         39.83         3.83 o
  -5  -1   2        332.57        313.75        16.35 o
  -4  -1   2        372.36        388.14        20.44 o
  -2  -1   2        246.80        289.15        11.54 o
  -1  -1   2        503.46        575.88        23.27 o
   0  -1   2       2683.70       2760.33       101.86 o
   1  -1   2       4094.44       3830.40       114.56 o
   2  -1   2         86.20         71.22         3.17 o
   3  -1   2       1021.44        975.33        36.45 o
   4  -1   2        491.34        444.49        17.40 o
   5  -1   2         63.50         59.61         5.01 o
   6  -1   2         86.80         83.26         4.26 o
   7  -1   2         60.46         57.24         5.80 o
   8  -1   2         29.89         33.37         4.49 o
   9  -1   2         24.53         17.80         3.96 o
  10  -1   2          5.40          8.31         3.70 o
 -11   0   2          5.46          5.93         3.43 o
 -10   0   2          0.95          6.46         3.17 o
  -9   0   2          0.71         -2.24         2.24 o
  -8   0   2          5.37          4.62         2.51 o
  -7   0   2         22.21         27.03         2.51 o
  -6   0   2        135.11        121.78         9.56 o
  -5   0   2        225.01        191.60         7.64 o
  -4   0   2        217.92        150.21         8.57 o
  -3   0   2        282.00        267.96         8.35 o
  -2   0   2         30.58         39.47         1.41 o
  -1   0   2       6506.45      10285.21       617.18 o
   0   0   2         19.41         24.54         1.39 o
   1   0   2      10202.15       8462.60       312.30 o
   2   0   2       3607.53       3178.60       117.43 o
   3   0   2        307.11        280.51        10.92 o
   5   0   2        370.43        361.11        14.13 o
   6   0   2         43.10         42.44         3.10 o
   7   0   2        331.90        340.96        17.21 o
   8   0   2         12.04          7.78         3.04 o
   9   0   2         17.85         20.05         3.96 o
  10   0   2          1.63          0.40         2.90 o
 -11   1   2          1.23          5.53         3.30 o
 -10   1   2         19.00         16.22         3.83 o
  -9   1   2         77.30         73.46         6.85 o
  -8   1   2        163.40        161.11         7.46 o
  -7   1   2        167.80        168.04         5.83 o
  -6   1   2         33.17         32.87         1.90 o
  -5   1   2        326.23        289.79        11.18 o
  -4   1   2        384.38        378.21        24.59 o
  -2   1   2        236.75        280.01        15.03 o
  -1   1   2        501.59        590.81        15.33 o
   0   1   2       2697.13       2748.62       145.87 o
   1   1   2       4152.29       3830.62       144.29 o
   2   1   2         83.26         67.87         3.07 o
   3   1   2       1042.41        979.38        50.91 o
   4   1   2        492.78        465.28        17.44 o
   5   1   2         63.93         61.67         3.36 o
   6   1   2         86.96         87.55         4.38 o
   7   1   2         62.62         66.66         5.27 o
   8   1   2         29.45         33.37         4.36 o
   9   1   2         25.44         17.54         3.83 o
  10   1   2          5.55         13.98         3.83 o
 -11   2   2          6.07          8.04         3.57 o
 -10   2   2         82.96         86.52         7.65 o
  -9   2   2         25.97         26.80         3.37 o
  -8   2   2         21.18         17.24         1.78 o
  -7   2   2        574.79        557.01        17.52 o
  -6   2   2         42.96         46.57         2.49 o
  -5   2   2        758.77        791.52        24.16 o
  -4   2   2         16.73         24.43         1.96 o
  -3   2   2       1850.00       1902.51        69.76 o
  -2   2   2       5811.57       6083.43       334.33 o
  -1   2   2        822.84        941.91        84.14 o
   1   2   2        914.98        877.95        32.03 o
   2   2   2       1192.22       1080.34        40.70 o
   3   2   2        316.85        300.25         9.62 o
   4   2   2        342.71        358.62        11.34 o
   5   2   2        325.19        298.61         9.26 o
   6   2   2         87.09         85.79         4.52 o
   7   2   2         89.78         93.43         4.98 o
   8   2   2        109.86        123.31         8.70 o
   9   2   2         25.66         28.75         4.49 o
  10   2   2         13.29         15.29         4.09 o
 -10   3   2          4.73          4.95         2.97 o
  -9   3   2         95.25         92.36         5.36 o
  -8   3   2        101.03         92.47         4.13 o
  -7   3   2         38.92         36.76         2.35 o
  -6   3   2        540.28        525.03        16.42 o
  -5   3   2         29.95         33.43         2.10 o
  -4   3   2        688.39        716.26        27.05 o
  -3   3   2        200.55        218.54         7.08 o
  -2   3   2        627.36        632.36        19.31 o
  -1   3   2        310.19        312.65        12.08 o
   0   3   2        876.60        875.31        71.29 o
   1   3   2        103.46        120.73         4.01 o
   2   3   2        458.43        440.87        13.50 o
   3   3   2         35.34         34.22         1.79 o
   4   3   2        647.99        656.69        19.51 o
   5   3   2         39.17         34.55         2.27 o
   6   3   2         67.59         67.74         3.21 o
   7   3   2        104.97        118.66         5.69 o
   8   3   2         15.64         12.08         2.23 o
   9   3   2         43.47         56.45         5.93 o
 -10   4   2          0.11          0.23         1.89 o
  -9   4   2         21.53         22.84         2.20 o
  -8   4   2         35.12         36.21         2.56 o
  -7   4   2         34.73         35.13         2.39 o
  -6   4   2         42.08         39.79         2.43 o
  -5   4   2         84.68         80.93         6.30 o
  -4   4   2       1172.22       1204.33        36.19 o
  -3   4   2       2575.69       2710.86        80.72 o
  -2   4   2        458.00        438.91        13.68 o
  -1   4   2        982.86        922.45        54.40 o
   0   4   2        128.47        119.73         5.07 o
   1   4   2          5.26          7.00         0.85 o
   2   4   2        468.26        441.79        16.36 o
   3   4   2         26.69         32.34         2.05 o
   4   4   2         88.67         88.88         3.49 o
   5   4   2          5.09          5.20         1.10 o
   6   4   2         35.18         32.02         2.16 o
   7   4   2         31.28         29.71         2.20 o
   8   4   2         12.97         11.14         2.84 o
   9   4   2          5.23          3.17         2.90 o
 -10   5   2          4.13          6.52         2.29 o
  -9   5   2          0.60         -0.77         1.38 o
  -8   5   2         28.89         30.36         2.46 o
  -7   5   2         54.64         52.67         3.11 o
  -6   5   2        134.67        127.69         5.17 o
  -5   5   2        452.34        463.86        14.62 o
  -4   5   2          4.13          4.37         0.94 o
  -3   5   2         84.22         89.11         3.50 o
  -2   5   2        315.42        308.65        11.94 o
  -1   5   2        329.37        326.69        13.19 o
   0   5   2        433.68        430.92        16.72 o
   1   5   2       1272.68       1332.56        49.40 o
   2   5   2        209.00        194.06         6.55 o
   3   5   2        346.58        335.08        12.73 o
   4   5   2          2.21          4.54         1.06 o
   5   5   2         49.06         49.08         2.77 o
   6   5   2          1.80          0.59         1.20 o
   7   5   2          9.98         10.38         1.98 o
   8   5   2         10.77         13.38         1.88 o
   9   5   2          0.05         -2.90         2.90 o
  -9   6   2          8.25          6.68         1.83 o
  -8   6   2         12.56         12.62         2.26 o
  -7   6   2         25.28         25.91         2.34 o
  -6   6   2         16.51         16.42         2.07 o
  -5   6   2         92.78         93.91         4.20 o
  -4   6   2        121.21        136.85         6.94 o
  -3   6   2        155.02        143.54         5.25 o
  -2   6   2         50.29         54.30         3.22 o
  -1   6   2        110.57         95.69         4.89 o
   0   6   2         28.65         30.23         2.23 o
   1   6   2        450.53        451.78        17.33 o
   2   6   2         22.63         23.82         1.73 o
   3   6   2        146.91        141.79         5.14 o
   4   6   2         50.98         51.93         2.78 o
   5   6   2         50.10         52.44         3.44 o
   6   6   2         43.95         50.04         3.01 o
   7   6   2          3.10          1.44         2.31 o
   8   6   2         17.75         21.24         4.49 o
  -8   7   2         78.00         79.89         4.24 o
  -7   7   2         16.98         14.62         2.00 o
  -6   7   2         56.53         60.15         3.40 o
  -5   7   2         22.23         27.23         2.32 o
  -4   7   2         17.71         17.38         1.95 o
  -3   7   2        166.78        161.64         5.95 o
  -2   7   2         50.45         45.89         3.19 o
  -1   7   2         29.79         30.18         2.01 o
   0   7   2          6.17          7.63         1.41 o
   1   7   2         42.07         42.87         3.03 o
   2   7   2         53.71         62.67         3.08 o
   3   7   2          4.73          3.01         1.44 o
   4   7   2         33.01         32.56         4.09 o
   5   7   2         19.93         22.86         4.09 o
   6   7   2          8.55         17.54         4.09 o
   7   7   2         20.69         20.18         4.62 o
  -7   8   2         30.62         35.95         2.82 o
  -6   8   2          1.63          2.06         2.22 o
  -5   8   2         28.87         27.61         2.43 o
  -4   8   2         15.22         13.49         1.87 o
  -3   8   2         90.73         87.42         3.52 o
  -2   8   2         35.95         39.73         3.16 o
  -1   8   2         76.83         78.21         4.60 o
   0   8   2         70.89         68.48         4.29 o
   1   8   2         46.05         48.69         3.42 o
   2   8   2          4.72          3.40         4.16 o
   3   8   2          8.24         10.86         1.93 o
   4   8   2         21.58         18.20         4.09 o
   5   8   2         56.32         75.17         7.25 o
   6   8   2          8.35         10.29         4.09 o
  -6   9   2          0.77          0.62         1.58 o
  -5   9   2         21.34         31.44         2.68 o
  -4   9   2          6.74          9.70         1.85 o
  -3   9   2         26.71         26.87         2.40 o
  -2   9   2         61.75         59.87         2.87 o
  -1   9   2          3.23          2.99         1.98 o
   0   9   2         56.23         58.69         4.06 o
   1   9   2         71.28         77.03         3.80 o
   2   9   2         16.82         19.46         2.84 o
   3   9   2         70.14         91.26         7.78 o
   4   9   2         33.69         32.05         5.14 o
   5   9   2          0.11          2.38         3.57 o
  -4  10   2          2.90          2.98         2.64 o
  -3  10   2         19.89         25.34         2.88 o
  -2  10   2          1.18          0.58         1.57 o
  -1  10   2         52.43         56.28         3.40 o
   0  10   2         21.90         23.04         2.38 o
   1  10   2         61.59         72.47         3.84 o
   2  10   2         18.73         21.24         4.36 o
   3  10   2          5.64          4.62         3.57 o
   2 -10   3          0.22          0.53         3.57 o
   2  -9   3         19.42         29.28         4.49 o
   3  -9   3          9.10          9.89         3.57 o
   4  -9   3         27.30         36.53         5.01 o
  -7  -8   3          7.01          6.59         3.17 o
   1  -8   3         32.64         42.47         4.87 o
   2  -8   3         34.27         39.57         4.62 o
   3  -8   3          7.39          2.90         2.64 o
   4  -8   3         24.39         26.64         4.23 o
   5  -8   3          2.66         -1.32         2.64 o
   6  -8   3          7.30          9.63         3.57 o
  -8  -7   3          2.46          0.92         2.77 o
  -7  -7   3         30.77         42.08         4.75 o
  -6  -7   3         41.80         38.78         4.49 o
  -5  -7   3         36.46         40.49         4.23 o
  -4  -7   3         35.25         37.32         3.96 o
  -3  -7   3        159.21        177.25        10.02 o
   1  -7   3         36.62         32.58         4.23 o
   2  -7   3        176.17        183.98        11.48 o
   3  -7   3         20.64         20.84         3.43 o
   4  -7   3         37.41         38.25         4.49 o
   5  -7   3          7.40          6.72         2.90 o
   6  -7   3          2.96         -0.66         2.77 o
   7  -7   3          5.73         10.16         3.57 o
  -9  -6   3          3.77          0.92         2.77 o
  -8  -6   3         25.58         32.18         4.49 o
  -7  -6   3         22.54         25.98         3.83 o
  -6  -6   3         36.11         44.84         4.49 o
  -5  -6   3        568.79        551.01        30.47 o
  -4  -6   3        831.21        819.93        42.08 o
  -3  -6   3         26.58         31.66         3.04 o
  -2  -6   3        280.96        285.80        14.90 o
   0  -6   3         86.42         94.03         6.99 o
   1  -6   3         62.89         66.34         5.67 o
   2  -6   3        158.99        155.10        10.02 o
   3  -6   3        114.35        115.66         8.04 o
   4  -6   3          2.78          1.19         2.11 o
   5  -6   3          1.65          1.98         2.38 o
   6  -6   3         31.00         38.25         4.75 o
   7  -6   3          4.05         10.16         3.43 o
   8  -6   3         12.31         19.12         4.23 o
 -10  -5   3          8.49          6.72         3.57 o
  -9  -5   3         37.88         45.37         5.40 o
  -8  -5   3          2.24          4.75         2.77 o
  -7  -5   3        187.82        184.91        11.21 o
  -6  -5   3         77.54         75.57         6.19 o
  -5  -5   3        175.72        169.60        10.68 o
  -4  -5   3        238.63        231.73        13.06 o
  -3  -5   3         13.34         13.19         1.98 o
  -2  -5   3         26.75         26.24         2.38 o
   0  -5   3        137.05        127.01         8.18 o
   1  -5   3        157.66        171.85         9.89 o
   2  -5   3        142.86        142.96         9.10 o
   3  -5   3        138.05        131.49         8.97 o
   4  -5   3        260.01        238.18        14.77 o
   5  -5   3          1.69          3.96         2.38 o
   6  -5   3         64.43         66.60         6.19 o
   7  -5   3          4.56          4.62         2.77 o
   8  -5   3         19.71         20.44         4.09 o
 -10  -4   3         37.71         53.15         5.93 o
  -9  -4   3         22.71         23.22         4.09 o
  -8  -4   3        150.56        148.63         9.63 o
  -7  -4   3        134.49        129.11         8.97 o
  -6  -4   3        232.21        216.16        13.06 o
  -5  -4   3        336.63        328.14        17.94 o
  -4  -4   3       1360.18       1361.85        71.61 o
  -2  -4   3        372.90        379.56        19.26 o
  -1  -4   3        432.34        422.96        20.84 o
   0  -4   3        162.62        173.83         9.63 o
   1  -4   3        307.72        298.46        16.09 o
   2  -4   3        178.91        182.66        10.95 o
   3  -4   3        283.28        233.57        14.25 o
   5  -4   3        299.83        290.81        17.27 o
   6  -4   3         16.13         15.69         3.04 o
   7  -4   3         35.99         35.34         4.62 o
   8  -4   3         18.04         22.69         4.09 o
   9  -4   3          0.09         -0.13         3.04 o
 -11  -3   3          5.52         11.48         3.83 o
 -10  -3   3         11.41          9.63         3.57 o
  -9  -3   3        121.05        110.91         8.44 o
  -8  -3   3         12.86          8.84         3.04 o
  -7  -3   3        247.61        232.65        13.85 o
  -6  -3   3        150.32        147.72         9.10 o
  -5  -3   3         76.88         80.98         5.27 o
  -4  -3   3        121.22        123.58         7.25 o
  -3  -3   3        608.65        686.60        34.81 o
  -2  -3   3        675.69        706.64        36.79 o
  -1  -3   3        487.42        510.67        25.05 o
   0  -3   3       1149.44       1077.50        59.75 o
   2  -3   3        495.58        407.13        25.45 o
   3  -3   3        261.98        261.01        14.50 o
   4  -3   3         16.03         20.71         2.24 o
   5  -3   3         51.89         56.59         3.22 o
   6  -3   3         63.66         65.68         5.93 o
   7  -3   3         18.62         21.37         3.70 o
   8  -3   3          5.10          4.23         2.77 o
   9  -3   3         14.16         10.68         3.70 o
 -11  -2   3          4.70          3.83         3.57 o
 -10  -2   3         25.03         30.20         4.75 o
  -9  -2   3         20.80         19.12         3.83 o
  -8  -2   3         27.07         21.90         3.83 o
  -7  -2   3         86.72         94.30         6.99 o
  -6  -2   3        131.31        137.30         8.84 o
  -5  -2   3        933.05       1034.25        54.60 o
  -4  -2   3        377.11        341.71        18.20 o
  -3  -2   3       1168.85       1351.77        51.90 o
   0  -2   3        846.11        887.14        31.89 o
   1  -2   3       1262.74       1257.25        38.49 o
   2  -2   3        148.80        141.37        15.29 o
   3  -2   3        261.08        251.64        14.50 o
   4  -2   3        341.63        337.09        13.06 o
   5  -2   3         86.17         80.40         4.87 o
   6  -2   3        117.95        113.02         8.18 o
   7  -2   3          1.49          3.30         2.51 o
   8  -2   3         14.48         18.60         3.83 o
   9  -2   3         27.75         23.22         4.36 o
 -11  -1   3         37.08         33.63         5.01 o
 -10  -1   3          3.78          5.40         3.17 o
  -9  -1   3         31.98         34.55         4.75 o
  -8  -1   3         50.14         41.94         4.75 o
  -7  -1   3         49.26         38.51         4.23 o
  -6  -1   3         71.03         66.34         5.40 o
  -4  -1   3        429.18        454.67        17.15 o
  -3  -1   3       1360.47       1705.12        52.20 o
  -2  -1   3        168.85        186.30         5.00 o
  -1  -1   3        473.96        517.18        19.23 o
   0  -1   3        943.69        993.51        40.23 o
   1  -1   3       2470.02       2345.00        70.36 o
   2  -1   3       1868.32       1676.91        59.44 o
   3  -1   3       1689.88       1584.34        84.54 o
   4  -1   3        330.11        278.48        11.23 o
   5  -1   3          2.43          2.22         1.17 o
   6  -1   3        148.23        137.85         6.29 o
   7  -1   3        204.55        202.97        12.93 o
   8  -1   3         69.81         64.23         6.46 o
   9  -1   3         27.61         31.52         4.75 o
 -11   0   3          1.50         10.02         3.70 o
 -10   0   3         11.05          9.50         3.43 o
  -9   0   3        186.21        169.60        11.21 o
  -8   0   3        243.55        254.93        15.29 o
  -6   0   3       2042.91       2080.46        62.63 o
  -5   0   3       1051.86        977.20        36.18 o
  -4   0   3         14.79         14.49         1.40 o
  -3   0   3        535.92        687.76        25.42 o
  -2   0   3        170.95        219.36         6.90 o
  -1   0   3          1.69          2.07         0.57 o
   0   0   3        279.55        270.24        14.37 o
   1   0   3        347.52        340.22        12.96 o
   2   0   3          4.45          7.35         1.52 o
   3   0   3        181.08        186.39        11.81 o
   4   0   3        136.69        139.34         5.96 o
   5   0   3        130.97        109.46         5.08 o
   6   0   3         10.37         11.07         1.72 o
   7   0   3        144.64        158.79        10.55 o
   8   0   3          8.20          8.18         3.04 o
   9   0   3          0.05         -2.51         2.51 o
 -11   1   3         38.97         29.81         5.01 o
 -10   1   3          3.82          8.57         3.17 o
  -9   1   3         32.58         38.64         4.75 o
  -8   1   3         47.78         44.65         4.16 o
  -7   1   3         47.74         47.61         3.70 o
  -6   1   3         73.39         70.17         4.62 o
  -5   1   3        445.95        222.49        12.53 o
  -4   1   3        438.75        457.31        27.69 o
  -3   1   3       1361.14       1837.17        92.05 o
  -2   1   3        160.43        174.48         5.83 o
  -1   1   3        478.27        548.03        21.19 o
   0   1   3        928.84       1171.34        69.90 o
   1   1   3       2465.17       2346.11       120.94 o
   2   1   3       1853.00       1532.21        92.98 o
   3   1   3       1689.83       1647.44        60.46 o
   4   1   3        329.65        290.00        11.28 o
   5   1   3          2.28          4.27         1.25 o
   6   1   3        152.72        137.30         6.34 o
   7   1   3        201.23        206.92         9.04 o
   8   1   3         67.82         71.61         6.46 o
   9   1   3         27.74         36.93         4.87 o
 -11   2   3          4.68         10.55         3.57 o
 -10   2   3         24.93         25.55         3.12 o
  -9   2   3         20.43         19.73         2.65 o
  -8   2   3         26.56         23.54         2.01 o
  -7   2   3         85.18         89.83         3.84 o
  -6   2   3        139.67        140.99         6.39 o
  -5   2   3        933.55       1045.88        38.70 o
  -4   2   3        387.36        331.82        18.73 o
  -3   2   3       1158.55       1324.39        71.09 o
   0   2   3        849.41        786.31        43.65 o
   1   2   3       1301.55       1315.49       111.57 o
   2   2   3        156.05        152.20         4.81 o
   3   2   3        266.67        262.95         8.30 o
   4   2   3        335.99        327.51        13.01 o
   5   2   3         84.56         86.51         4.29 o
   6   2   3        118.58        116.49         5.64 o
   7   2   3          1.65          3.64         1.76 o
   8   2   3         14.95         17.67         3.57 o
   9   2   3         27.67         27.17         4.36 o
 -11   3   3          5.42          8.77         2.51 o
 -10   3   3         11.47          9.22         2.97 o
  -9   3   3        120.27        108.15         5.96 o
  -8   3   3         12.94         14.39         1.69 o
  -7   3   3        242.55        231.44         8.02 o
  -6   3   3        148.33        142.41         7.52 o
  -5   3   3         70.95         63.72         4.04 o
  -4   3   3        125.37        119.10         5.68 o
  -3   3   3        588.68        655.06        20.30 o
  -2   3   3        671.81        706.76        26.57 o
  -1   3   3        479.18        467.05        18.28 o
   0   3   3       1142.41       1211.50        61.07 o
   1   3   3        732.72        673.45        20.42 o
   2   3   3        499.52        490.84        14.46 o
   3   3   3        258.48        255.25         8.22 o
   4   3   3         14.59         13.43         1.22 o
   5   3   3         53.30         53.07         2.71 o
   6   3   3         65.62         68.88         4.15 o
   7   3   3         18.61         16.42         2.29 o
   8   3   3          5.02          5.34         2.84 o
   9   3   3         14.11         25.85         4.23 o
 -10   4   3         38.70         39.08         5.47 o
  -9   4   3         22.49         18.63         2.09 o
  -8   4   3        152.92        133.70         5.45 o
  -7   4   3        133.69        131.39         5.22 o
  -6   4   3        231.75        225.13         7.79 o
  -5   4   3        329.29        319.65        13.01 o
  -4   4   3       1356.36       1377.18        41.70 o
  -3   4   3       1909.88       2093.75        63.16 o
  -2   4   3        367.35        351.14        13.98 o
  -1   4   3        430.20        380.53        15.20 o
   0   4   3        160.42        153.48         6.37 o
   1   4   3        303.48        283.87         9.00 o
   2   4   3        180.18        186.65         7.27 o
   3   4   3        279.04        258.10         8.16 o
   4   4   3        145.30        141.70         5.85 o
   5   4   3        298.38        302.99         9.87 o
   6   4   3         16.51         15.56         1.63 o
   7   4   3         36.28         41.90         3.34 o
   8   4   3         18.39         16.34         2.60 o
   9   4   3          0.06          4.36         2.90 o
 -10   5   3          8.50          9.52         2.38 o
  -9   5   3         36.65         34.34         2.73 o
  -8   5   3          2.39          4.71         1.52 o
  -7   5   3        187.71        173.41         6.59 o
  -6   5   3         79.09         72.10         3.58 o
  -5   5   3        177.23        178.50         8.01 o
  -4   5   3        234.35        227.95         7.72 o
  -3   5   3         14.07         13.36         1.28 o
  -2   5   3         26.08         23.56         1.97 o
  -1   5   3        450.19        427.89        16.55 o
   0   5   3        137.73        123.92         5.40 o
   1   5   3        157.34        156.38         5.34 o
   2   5   3        144.01        145.69         6.99 o
   3   5   3        139.88        140.65         5.83 o
   4   5   3        262.05        256.56         8.38 o
   5   5   3          1.81          2.79         1.11 o
   6   5   3         65.92         70.61         3.47 o
   7   5   3          4.80          2.11         2.77 o
   8   5   3         19.70         17.54         4.23 o
  -9   6   3          3.62          1.76         1.61 o
  -8   6   3         24.86         23.87         2.35 o
  -7   6   3         21.75         23.23         2.22 o
  -6   6   3         38.36         40.06         2.74 o
  -5   6   3        573.85        568.67        21.86 o
  -4   6   3        831.06        785.65        24.57 o
  -3   6   3         26.61         24.80         1.89 o
  -2   6   3        281.96        260.19        10.92 o
  -1   6   3        340.63        308.37         9.91 o
   0   6   3         86.30         92.31         4.48 o
   1   6   3         67.12         64.49         2.85 o
   2   6   3        159.58        155.50         5.45 o
   3   6   3        113.58        114.65         5.47 o
   4   6   3          3.15          3.72         3.43 o
   5   6   3          1.35          0.53         1.38 o
   6   6   3         30.65         34.15         4.87 o
   7   6   3          3.79          3.96         3.30 o
   8   6   3         12.12         12.14         3.96 o
  -8   7   3          2.62          4.58         2.39 o
  -7   7   3         30.41         31.88         2.63 o
  -6   7   3         42.57         41.32         2.88 o
  -5   7   3         35.22         36.50         2.63 o
  -4   7   3         36.30         37.18         3.25 o
  -3   7   3        165.45        154.09         5.95 o
  -2   7   3        406.19        367.15        14.69 o
  -1   7   3         89.08         78.87         9.63 o
   0   7   3        252.70        238.20        10.02 o
   1   7   3         37.39         36.82         2.66 o
   2   7   3        173.02        178.53         7.85 o
   3   7   3         21.08         18.54         2.09 o
   4   7   3         37.05         35.47         4.87 o
   5   7   3          7.15          7.65         3.30 o
   6   7   3          2.94          3.17         3.17 o
   7   7   3          5.68          3.70         3.57 o
  -7   8   3          6.94          7.96         1.88 o
  -6   8   3         68.82         67.79         4.72 o
  -5   8   3          3.33          2.44         1.54 o
  -4   8   3         36.72         39.27         2.71 o
  -3   8   3         42.58         45.48         2.81 o
  -2   8   3         96.22         92.69         5.06 o
  -1   8   3        124.64        114.39         6.46 o
   0   8   3          1.66          1.28         1.74 o
   1   8   3         32.84         39.11         4.81 o
   2   8   3         34.28         32.98         4.62 o
   3   8   3          6.79          3.96         3.04 o
   4   8   3         24.59         22.16         4.49 o
   5   8   3          2.35          1.85         3.43 o
   6   8   3          7.47         10.82         4.09 o
  -6   9   3         14.84         15.93         2.22 o
  -5   9   3         14.74         13.43         2.08 o
  -4   9   3         10.56          6.62         1.82 o
  -3   9   3         18.63         21.38         2.22 o
  -2   9   3          6.88          6.49         2.16 o
  -1   9   3         11.87         10.21         2.24 o
   0   9   3         27.73         30.67         3.90 o
   1   9   3          5.11          5.95         2.19 o
   2   9   3         18.85         22.56         4.36 o
   3   9   3          8.57          6.19         3.57 o
   4   9   3         28.41         33.76         5.53 o
  -4  10   3          5.67          7.89         1.91 o
  -3  10   3         11.00         10.09         1.91 o
  -2  10   3         13.08         12.96         1.98 o
  -1  10   3          4.46          1.50         1.63 o
   0  10   3          4.57          4.20         3.37 o
   1  10   3          5.29          5.01         2.33 o
   2  10   3          0.16         -2.77         3.04 o
   2 -10   4          0.19         -0.26         3.70 o
   1  -9   4         37.35         34.55         5.40 o
   2  -9   4         43.59         55.13         6.06 o
   3  -9   4          1.05         -2.77         2.77 o
   4  -9   4         10.76         13.59         3.96 o
   1  -8   4         28.71         35.34         4.49 o
   2  -8   4         47.35         55.79         5.80 o
   3  -8   4         14.46         18.60         3.70 o
   4  -8   4         11.01         12.27         3.57 o
   5  -8   4         58.72         59.35         6.46 o
  -8  -7   4          3.24          6.19         2.90 o
  -7  -7   4         37.65         44.71         4.87 o
  -6  -7   4         67.42         59.75         5.67 o
   0  -7   4         30.26         39.57         4.75 o
   1  -7   4         35.74         43.25         4.62 o
   2  -7   4          0.31         -0.53         2.24 o
   3  -7   4         90.11         90.73         7.52 o
   4  -7   4         13.24         11.08         3.17 o
   5  -7   4          6.50          8.31         3.04 o
   6  -7   4         27.94         33.63         4.87 o
  -9  -6   4          6.59         10.82         3.57 o
  -8  -6   4         28.10         30.47         4.36 o
  -7  -6   4         44.18         49.59         5.01 o
  -6  -6   4        110.95        100.89         7.38 o
  -5  -6   4        383.23        385.24        21.37 o
  -4  -6   4        181.24        169.73        10.02 o
  -3  -6   4        138.24        133.86         7.78 o
   0  -6   4        134.33        146.40         9.36 o
   1  -6   4         91.52         83.08         6.59 o
   2  -6   4         43.73         39.83         4.36 o
   3  -6   4         48.48         45.50         4.75 o
   4  -6   4         25.13         27.96         3.96 o
   5  -6   4         90.55         91.39         7.52 o
   6  -6   4          2.30          2.11         2.64 o
   7  -6   4         36.99         36.79         5.14 o
 -10  -5   4          1.09          9.63         3.43 o
  -9  -5   4         18.54         15.16         3.70 o
  -8  -5   4         94.04         99.58         7.65 o
  -7  -5   4          8.96         15.69         3.04 o
  -6  -5   4        463.03        434.43        23.48 o
  -5  -5   4        277.28        287.64        16.09 o
  -4  -5   4          1.83          0.53         1.45 o
  -2  -5   4          9.89         10.82         1.45 o
   0  -5   4        792.61        815.98        41.15 o
   1  -5   4        115.04        113.82         7.38 o
   2  -5   4        284.20        276.04        16.09 o
   3  -5   4          0.77          3.83         1.98 o
   4  -5   4          1.54          2.11         2.11 o
   5  -5   4          2.78         -0.40         2.11 o
   6  -5   4         12.51         15.43         3.30 o
   7  -5   4          0.60         -0.92         2.51 o
   8  -5   4          3.28          5.27         3.17 o
 -10  -4   4          5.24          9.76         3.43 o
  -9  -4   4          9.40          4.75         2.90 o
  -8  -4   4          3.18          1.19         2.51 o
  -7  -4   4          9.33          8.04         2.51 o
  -6  -4   4        454.90        434.82        23.48 o
  -5  -4   4          1.51          5.14         1.72 o
  -4  -4   4       1185.06       1249.48        63.70 o
  -3  -4   4         19.16         25.58         2.11 o
  -2  -4   4        913.52        945.75        45.37 o
   0  -4   4         25.55         26.11         2.90 o
   1  -4   4        298.05        278.41        15.29 o
   3  -4   4         50.25         56.97         4.36 o
   4  -4   4        106.12         97.56         4.70 o
   5  -4   4          8.81          4.23         2.24 o
   6  -4   4          5.56          8.57         2.64 o
   7  -4   4          8.24          5.53         2.77 o
   8  -4   4          7.72          7.25         3.30 o
 -11  -3   4         29.70         31.00         5.01 o
 -10  -3   4         25.53         21.24         4.23 o
  -9  -3   4         47.37         39.96         5.14 o
  -8  -3   4          5.45         10.95         3.04 o
  -7  -3   4        140.68        149.29         9.50 o
  -6  -3   4        384.96        372.71        21.10 o
  -5  -3   4         33.31         26.77         2.90 o
  -4  -3   4        275.86        266.54        14.50 o
  -3  -3   4        231.32        257.84        13.72 o
  -2  -3   4        648.17        747.66        38.64 o
   0  -3   4        203.89        219.41         8.86 o
   1  -3   4       2042.80       1993.85        71.70 o
   2  -3   4         82.63         80.44         3.96 o
   3  -3   4        603.74        585.98        28.62 o
   4  -3   4         76.53         69.15         3.91 o
   5  -3   4         77.56         75.91         6.79 o
   6  -3   4        118.61        109.47         8.18 o
   7  -3   4          2.22          4.75         2.64 o
   8  -3   4         20.36         21.63         4.23 o
 -11  -2   4         17.22         20.84         4.36 o
 -10  -2   4         73.22         73.72         6.99 o
  -9  -2   4         61.96         56.31         5.93 o
  -8  -2   4        712.51        681.98        36.00 o
  -7  -2   4         16.30         26.77         3.17 o
  -5  -2   4          7.38          3.96         1.72 o
  -4  -2   4        241.48        297.60        11.19 o
  -3  -2   4        619.94        749.76        39.44 o
  -2  -2   4        498.22        547.86        27.43 o
   0  -2   4        125.08        105.63         5.34 o
   1  -2   4         38.96         35.40         1.66 o
   2  -2   4        904.98        880.01        37.45 o
   3  -2   4        469.22        464.86        17.53 o
   4  -2   4        464.09        444.76        17.44 o
   5  -2   4        430.31        400.21        15.76 o
   6  -2   4         80.92         77.81         6.59 o
   7  -2   4         34.96         33.11         4.49 o
   8  -2   4          3.23          0.66         2.64 o
   9  -2   4          6.61         12.00         3.70 o
 -11  -1   4          0.45          5.80         3.43 o
 -10  -1   4         49.10         50.38         5.53 o
  -9  -1   4         62.20         63.83         6.19 o
  -8  -1   4        148.37        142.83         9.50 o
  -6  -1   4         54.87         57.24         5.01 o
  -5  -1   4        347.53        347.57        10.82 o
  -4  -1   4        270.49        326.54        12.63 o
  -3  -1   4        978.67       1338.01        47.14 o
  -2  -1   4       2559.09       3177.28        94.38 o
  -1  -1   4          6.94          7.26         0.75 o
   0  -1   4       1615.21       1582.23        86.78 o
   1  -1   4        838.11        857.21        31.24 o
   2  -1   4        625.27        621.85        22.94 o
   3  -1   4        319.80        346.18        13.15 o
   4  -1   4        158.30        144.75         6.44 o
   5  -1   4         22.20         23.35         2.15 o
   6  -1   4         51.91         44.77         3.21 o
   7  -1   4          8.94          6.06         2.77 o
   8  -1   4          6.27          6.59         2.90 o
   9  -1   4          3.24          4.23         3.04 o
 -11   0   4         25.94         26.90         4.75 o
 -10   0   4          8.62          3.17         3.04 o
  -9   0   4         23.36         20.05         3.83 o
  -8   0   4        125.22        118.04         8.70 o
  -7   0   4          0.45          2.42         0.97 o
  -6   0   4        158.74        172.28        13.98 o
  -5   0   4        279.82        300.31        11.80 o
  -4   0   4       2303.76       3163.13       115.31 o
  -3   0   4        176.87        239.42         7.98 o
  -2   0   4         47.40         56.88         2.55 o
  -1   0   4         12.46         15.87         1.10 o
   1   0   4        480.11        255.99        14.37 o
   2   0   4         40.90         30.83         2.15 o
   3   0   4        143.04        139.99        20.38 o
   4   0   4        244.25        266.24        10.67 o
   5   0   4          4.46          8.78         1.57 o
   6   0   4        195.57        191.51        12.99 o
   7   0   4         68.15         69.51         6.33 o
   8   0   4          4.30          3.57         2.77 o
   9   0   4          1.71         -0.66         2.77 o
 -11   1   4          0.58          2.24         3.04 o
 -10   1   4         47.46         39.04         5.27 o
  -9   1   4         62.72         58.91         4.15 o
  -8   1   4        148.42        137.03         6.71 o
  -6   1   4         58.97         60.00         3.64 o
  -5   1   4        337.07        342.71        13.48 o
  -4   1   4        263.49        334.84        10.49 o
  -3   1   4        974.51       1238.98        59.28 o
  -2   1   4       2560.04       3138.39       137.45 o
  -1   1   4          7.35         10.88         2.38 o
   0   1   4       1602.02       1718.90        61.95 o
   1   1   4        833.76        842.88        31.74 o
   2   1   4        618.57        589.76        22.84 o
   3   1   4        319.74        324.59        13.01 o
   4   1   4        156.21        152.99         6.48 o
   5   1   4         20.60         28.59         4.36 o
   6   1   4         53.02         53.12         3.54 o
   7   1   4          8.93          8.65         1.96 o
   8   1   4          6.41          4.23         2.77 o
   9   1   4          3.40          3.70         3.04 o
 -11   2   4         17.24         10.95         3.83 o
 -10   2   4         74.57         69.87         4.75 o
  -9   2   4         62.76         58.06         4.15 o
  -8   2   4        708.31        656.96        20.84 o
  -7   2   4         16.83          1.58         1.58 o
  -5   2   4          6.50          1.85         1.45 o
  -4   2   4        248.19        288.13        18.36 o
  -3   2   4        613.67        760.04        23.07 o
  -2   2   4        499.07        513.68        19.90 o
  -1   2   4        415.12        392.86        16.10 o
   1   2   4         36.76         39.44         2.51 o
   2   2   4        895.36        823.45        31.88 o
   3   2   4        469.93        442.81        17.38 o
   4   2   4        456.35        455.64        17.47 o
   5   2   4        419.76        400.47        15.80 o
   6   2   4         79.71         82.11         4.67 o
   7   2   4         35.53         42.49         3.23 o
   8   2   4          3.10          5.01         2.64 o
   9   2   4          6.86         10.55         3.30 o
 -11   3   4         29.49         30.89         3.54 o
 -10   3   4         26.23         26.39         3.12 o
  -9   3   4         48.53         46.49         3.77 o
  -8   3   4          5.56          6.74         1.84 o
  -7   3   4        139.04        141.17        10.29 o
  -6   3   4        386.66        393.81        21.63 o
  -5   3   4         31.62         29.15         3.83 o
  -4   3   4        272.01        264.81        10.53 o
  -3   3   4        233.58        253.03         8.24 o
  -2   3   4        649.74        740.27        39.83 o
  -1   3   4       1152.78       1161.51        61.99 o
   0   3   4        209.13        222.64        25.58 o
   1   3   4       2052.95       1884.43        57.88 o
   2   3   4         84.28         79.43         2.89 o
   3   3   4        610.68        585.51        18.03 o
   4   3   4         78.76         81.27         3.99 o
   5   3   4         80.99         78.84         4.31 o
   6   3   4        116.66        116.42         5.73 o
   7   3   4          2.29          3.11         1.76 o
   8   3   4         20.97         28.61         3.06 o
 -10   4   4          5.01          3.27         2.06 o
  -9   4   4          8.99          5.52         1.66 o
  -8   4   4          3.44          6.12         2.04 o
  -7   4   4         10.19          7.52         2.16 o
  -6   4   4        450.19        424.04        16.92 o
  -5   4   4          2.17          1.03         1.19 o
  -4   4   4       1185.67       1211.04        37.18 o
  -3   4   4         18.77         17.14         1.73 o
  -2   4   4        911.09        836.17        32.87 o
  -1   4   4        317.79        308.02        23.28 o
   0   4   4         24.97         25.19         2.77 o
   1   4   4        295.31        269.16        10.56 o
   2   4   4        105.28        109.00         4.43 o
   3   4   4         52.65         54.32         3.44 o
   4   4   4        102.82         95.85         3.79 o
   5   4   4          9.39          9.40         1.32 o
   6   4   4          5.57          5.97         1.77 o
   7   4   4          8.04         10.52         2.08 o
   8   4   4          7.49         12.14         3.70 o
 -10   5   4          1.15          1.78         3.57 o
  -9   5   4         19.00         19.53         2.52 o
  -8   5   4         92.74         97.47         4.50 o
  -7   5   4          9.04         10.38         1.72 o
  -6   5   4        459.71        419.76        16.97 o
  -5   5   4        286.39        283.76        11.84 o
  -4   5   4          1.51          2.08         0.98 o
  -3   5   4        685.10        654.75        24.90 o
  -2   5   4         10.31          9.76         1.51 o
  -1   5   4        195.75        186.72         6.21 o
   0   5   4        797.76        728.67        41.81 o
   1   5   4        112.03        101.53         6.66 o
   2   5   4        282.81        281.57        10.67 o
   3   5   4          0.93          1.58         0.81 o
   4   5   4          1.50          1.47         1.32 o
   5   5   4          2.73          2.24         2.64 o
   6   5   4         12.63         12.80         3.43 o
   7   5   4          0.63          1.06         3.04 o
   8   5   4          3.34          2.24         3.30 o
  -9   6   4          6.50          6.72         2.96 o
  -8   6   4         27.79         29.77         2.53 o
  -7   6   4         46.13         42.49         2.94 o
  -6   6   4        108.67        101.18         5.77 o
  -5   6   4        389.69        383.66        15.57 o
  -4   6   4        173.24        165.56         6.10 o
  -3   6   4        137.63        122.35         4.87 o
  -2   6   4         83.52         75.56         4.24 o
  -1   6   4        228.64        212.91         8.90 o
   0   6   4        136.15        132.54         8.84 o
   1   6   4         90.53         77.76         3.96 o
   2   6   4         43.12         37.56         5.40 o
   3   6   4         48.11         53.54         5.27 o
   4   6   4         25.18         30.07         4.23 o
   5   6   4         90.60         94.69         7.78 o
   6   6   4          2.35         -0.13         2.90 o
   7   6   4         37.51         43.78         5.67 o
  -9   7   4         18.52         22.57         2.48 o
  -8   7   4          3.17          3.42         1.68 o
  -7   7   4         38.27         39.12         2.88 o
  -6   7   4         65.88         61.46         3.49 o
  -5   7   4         32.46         33.94         3.43 o
  -4   7   4        237.60        221.88         9.79 o
  -3   7   4         64.60         59.28         3.11 o
  -2   7   4         21.37         20.81         3.76 o
  -1   7   4         33.94         29.28         5.01 o
   0   7   4         29.41         28.39         2.70 o
   1   7   4         35.78         33.53         2.53 o
   2   7   4          0.29         -2.24         2.24 o
   3   7   4         90.81        105.91         7.91 o
   4   7   4         13.34         16.22         3.83 o
   5   7   4          6.66          7.25         3.57 o
   6   7   4         27.15         31.39         5.14 o
  -7   8   4         53.50         52.36         3.47 o
  -6   8   4        107.99         98.44         7.54 o
  -5   8   4         42.92         45.63         4.42 o
  -4   8   4         35.40         34.42         3.30 o
  -3   8   4         11.29         11.61         1.76 o
  -2   8   4         17.38         11.12         2.77 o
  -1   8   4         98.10         96.07         5.22 o
   0   8   4          3.94          3.34         1.86 o
   1   8   4         29.20         24.39         3.96 o
   2   8   4         47.99         52.36         5.80 o
   3   8   4         13.94         15.03         3.70 o
   4   8   4         10.75         11.87         3.96 o
   5   8   4         58.33         65.68         7.12 o
  -6   9   4         11.80         13.70         2.57 o
  -5   9   4         18.73         18.98         2.33 o
  -4   9   4          4.15          5.08         4.69 o
  -3   9   4        101.04        102.90         5.86 o
  -2   9   4         25.58         23.16         2.78 o
  -1   9   4         65.14         60.45         4.28 o
   0   9   4          4.82          2.75         3.57 o
   1   9   4         37.03         43.26         3.76 o
   2   9   4         42.98         46.55         5.80 o
   3   9   4          1.13         -2.24         3.04 o
   4   9   4         10.67         13.19         4.09 o
  -4  10   4         27.73         31.24         2.77 o
  -3  10   4          6.08          4.90         1.74 o
  -2  10   4         27.88         24.62         3.10 o
  -1  10   4          3.44          3.63         4.94 o
   0  10   4         13.05         11.65         2.61 o
   1  10   4         14.27         15.95         4.36 o
   2  10   4          0.23         -2.38         3.30 o
   1  -9   5         25.53         30.86         5.14 o
   2  -9   5         10.86          9.50         3.70 o
   3  -9   5         13.96         20.18         4.36 o
   1  -8   5         18.62         20.97         3.96 o
   2  -8   5         13.08          9.36         3.30 o
   3  -8   5         11.37         16.48         3.70 o
   4  -8   5         34.32         35.08         5.14 o
   5  -8   5          8.78         11.87         3.70 o
   0  -7   5         20.05         22.42         3.96 o
   1  -7   5         43.64         40.23         4.75 o
   2  -7   5         23.84         25.45         3.83 o
   3  -7   5         18.35         20.18         3.70 o
   4  -7   5          7.64          7.25         2.90 o
   5  -7   5          1.49         -0.40         2.77 o
   6  -7   5          8.73          7.52         3.30 o
  -9  -6   5          4.73          3.83         2.77 o
  -8  -6   5         19.94         21.63         3.83 o
  -7  -6   5         37.93         42.08         4.49 o
  -6  -6   5        119.65        128.20         8.31 o
  -5  -6   5        489.38        486.92        25.58 o
   0  -6   5        318.28        312.96        17.01 o
   1  -6   5        189.47        195.59        12.00 o
   2  -6   5         28.55         32.18         4.09 o
   3  -6   5         98.31         96.67         7.25 o
   4  -6   5         74.79         81.50         6.85 o
   5  -6   5          5.23          4.09         2.64 o
   6  -6   5          3.72          3.96         2.90 o
 -10  -5   5         10.26         14.37         3.70 o
  -9  -5   5         29.01         32.32         4.62 o
  -8  -5   5         27.16         29.68         3.96 o
  -7  -5   5         16.28         15.03         2.90 o
  -6  -5   5          0.18         -0.53         1.85 o
  -5  -5   5        812.78        752.80        39.44 o
  -4  -5   5         60.51         66.73         4.75 o
  -3  -5   5         99.55         96.28         5.53 o
   2  -5   5         74.50         59.22         5.14 o
   3  -5   5        100.43         89.03         6.99 o
   4  -5   5         74.92         79.00         6.46 o
   5  -5   5        113.74        124.76         8.84 o
   6  -5   5         83.12         87.18         7.25 o
   7  -5   5         19.74         23.22         4.23 o
 -10  -4   5         34.89         38.64         5.14 o
  -9  -4   5         67.26         65.81         6.33 o
  -8  -4   5         58.91         64.89         5.93 o
  -7  -4   5         91.35         75.57         6.33 o
  -6  -4   5         80.70         78.08         5.80 o
  -5  -4   5        260.19        250.85        14.12 o
  -4  -4   5        434.44        407.13        22.03 o
  -3  -4   5         39.23         37.85         2.90 o
   1  -4   5        507.00        558.54        28.36 o
   2  -4   5         51.60         47.21         4.36 o
   3  -4   5        140.62        129.65         6.06 o
   4  -4   5        534.46        517.62        25.45 o
   5  -4   5         16.15         15.95         3.30 o
   6  -4   5         59.37         58.82         5.93 o
   7  -4   5         11.61         11.48         3.43 o
   8  -4   5          1.15          4.75         3.04 o
 -11  -3   5          5.91         10.42         3.83 o
 -10  -3   5         52.42         50.91         5.80 o
  -9  -3   5          3.25         -0.13         2.64 o
  -8  -3   5        113.36        104.98         7.91 o
  -7  -3   5        242.30        232.91        13.98 o
  -5  -3   5        296.25        337.10        18.07 o
  -4  -3   5         13.28          5.67         1.19 o
  -3  -3   5         16.70         18.33         1.58 o
  -2  -3   5        564.26        648.48        32.84 o
  -1  -3   5        886.88        874.13        45.76 o
   0  -3   5        136.00        121.08         8.51 o
   1  -3   5        306.32        307.87        12.73 o
   2  -3   5         38.79         38.05         2.61 o
   3  -3   5        263.78        256.19        10.35 o
   4  -3   5         49.18         53.84         4.09 o
   5  -3   5        171.30        165.76        13.85 o
   6  -3   5         11.10          8.70         2.64 o
   7  -3   5          2.95          4.09         2.64 o
   8  -3   5          4.47          3.96         3.04 o
 -11  -2   5         21.73         20.31         4.49 o
 -10  -2   5         22.48         19.65         4.23 o
  -9  -2   5         43.21         37.19         4.87 o
  -8  -2   5         12.90         11.21         3.17 o
  -7  -2   5        333.39        336.18        16.88 o
  -6  -2   5         25.12         26.11         3.04 o
  -5  -2   5        700.07        782.61        42.87 o
  -3  -2   5        643.18        709.55        36.66 o
  -2  -2   5        152.34        165.27         6.83 o
  -1  -2   5        193.48        186.35        12.80 o
   0  -2   5        468.95        504.43        19.39 o
   1  -2   5         88.76        102.90         7.19 o
   2  -2   5        679.95        724.13        26.99 o
   3  -2   5         88.58         87.89         4.43 o
   4  -2   5          6.98          6.58         1.39 o
   5  -2   5        153.29        149.75         6.90 o
   6  -2   5          3.48          0.92         2.38 o
   7  -2   5          0.16         -1.32         2.24 o
   8  -2   5          9.54          4.49         3.04 o
 -11  -1   5         10.55         11.08         3.83 o
 -10  -1   5         77.01         69.90         6.72 o
  -9  -1   5         86.65         91.13         7.25 o
  -8  -1   5          3.58          3.70         2.64 o
  -7  -1   5         36.36         36.66         4.09 o
  -6  -1   5          2.65          4.89         1.35 o
  -5  -1   5        538.95        656.60        24.71 o
  -4  -1   5         65.42         82.70         4.87 o
  -3  -1   5       2948.40       3877.61       116.04 o
  -2  -1   5        409.88        548.65        20.41 o
  -1  -1   5       1396.20       1427.16        51.95 o
   0  -1   5        551.49        553.79        21.26 o
   1  -1   5         26.34         29.59         2.08 o
   2  -1   5        416.96        407.20        15.53 o
   3  -1   5        413.39        362.23        14.17 o
   4  -1   5         82.85         76.69         4.10 o
   5  -1   5        138.95        136.36         6.39 o
   6  -1   5         75.79         69.34         5.20 o
   7  -1   5          4.77          4.75         2.64 o
   8  -1   5         27.28         36.13         4.75 o
 -11   0   5         28.16         33.63         5.01 o
 -10   0   5         41.82         34.15         4.87 o
  -9   0   5         15.89         14.50         3.57 o
  -8   0   5        241.86        243.53        10.35 o
  -7   0   5        190.41        200.07         8.63 o
  -6   0   5         95.95         89.48         9.23 o
  -5   0   5        121.87        168.03         9.03 o
  -4   0   5        362.43        483.59        14.94 o
  -3   0   5         15.89         24.78         3.30 o
  -2   0   5         10.44         11.93         1.01 o
  -1   0   5        153.67        155.76         5.06 o
   0   0   5          3.09          3.34         1.06 o
   1   0   5        360.99        438.65        20.05 o
   2   0   5        618.09        584.33        22.24 o
   3   0   5         85.29         96.35         4.61 o
   4   0   5         80.79         75.94         4.01 o
   5   0   5          2.42          1.23         2.64 o
   6   0   5         49.46         52.17         3.69 o
   7   0   5         17.54         20.71         3.43 o
   8   0   5          4.07          7.38         3.04 o
 -11   1   5         10.45          7.65         3.57 o
 -10   1   5         76.62         63.14         4.67 o
  -9   1   5         84.04         80.63         5.03 o
  -8   1   5          2.84          1.41         1.91 o
  -7   1   5         33.25         34.24         3.63 o
  -6   1   5          3.24          5.56         2.57 o
  -5   1   5        548.21        666.11        27.11 o
  -4   1   5         62.55         83.85         3.40 o
  -3   1   5       2951.48       3877.63       116.12 o
  -2   1   5        407.12        529.98        20.32 o
   0   1   5        561.96        570.80        29.28 o
   1   1   5         29.03         26.42         2.57 o
   2   1   5        416.24        393.30        23.48 o
   3   1   5        410.37        358.56        14.07 o
   4   1   5         82.42         78.65         4.09 o
   5   1   5        141.07        138.51         6.44 o
   6   1   5         74.15         75.65         5.93 o
   7   1   5          4.77          8.74         3.90 o
   8   1   5         27.15         34.15         4.75 o
 -11   2   5         21.57         18.58         2.97 o
 -10   2   5         22.32         22.89         2.98 o
  -9   2   5         42.42         37.85         3.50 o
  -8   2   5         13.57          8.40         2.18 o
  -7   2   5        330.95        275.10        32.05 o
  -6   2   5         26.05         23.22         3.30 o
  -5   2   5        697.72        823.24        25.00 o
  -4   2   5        178.02        225.38         7.46 o
  -3   2   5        642.65        699.35        21.52 o
  -2   2   5        164.25        176.47         5.73 o
  -1   2   5        191.70        242.93        22.16 o
   1   2   5         94.38        113.55         6.19 o
   2   2   5        689.34        695.32        26.79 o
   3   2   5         86.80         88.19         4.26 o
   4   2   5          7.14          5.74         1.39 o
   5   2   5        153.81        151.98         6.94 o
   6   2   5          3.66          5.09         1.71 o
   7   2   5          0.20         -0.54         1.72 o
   8   2   5          9.77         12.80         3.30 o
 -11   3   5          5.93         10.79         6.79 o
 -10   3   5         53.26         48.83         4.19 o
  -9   3   5          3.19          4.07         3.50 o
  -8   3   5        114.82        108.29         5.86 o
  -7   3   5        241.65        236.17        10.17 o
  -5   3   5        292.34        325.02        32.32 o
  -4   3   5         12.19         17.14         2.38 o
  -3   3   5         16.83         11.34         1.14 o
  -2   3   5        560.79        629.26        30.40 o
  -1   3   5        880.13        838.08        26.97 o
   0   3   5        136.52        150.35         8.31 o
   1   3   5        303.78        332.58        12.38 o
   2   3   5         34.90         34.97         2.71 o
   3   3   5        261.50        248.30        10.10 o
   4   3   5         49.29         53.40         3.42 o
   5   3   5        173.73        174.15         7.64 o
   6   3   5         10.63          8.35         1.90 o
   7   3   5          3.08          5.41         1.94 o
 -10   4   5         34.31         33.49         3.53 o
  -9   4   5         68.90         66.29         3.62 o
  -8   4   5         61.78         59.25         4.18 o
  -7   4   5         92.87         78.10         4.87 o
  -6   4   5         76.18         68.32         4.48 o
  -5   4   5        254.84        251.52        10.23 o
  -4   4   5        433.59        415.31        22.42 o
  -3   4   5         37.53         37.19         2.09 o
  -2   4   5        135.74        112.03        20.84 o
  -1   4   5        318.88        266.01        15.16 o
   0   4   5        126.72        114.99         4.79 o
   1   4   5        507.22        489.57        20.77 o
   2   4   5         47.70         52.35         3.70 o
   3   4   5        142.01        133.06         4.64 o
   4   4   5        524.69        522.12        25.98 o
   5   4   5         16.54         20.31         3.57 o
   6   4   5         59.14         60.94         6.06 o
   7   4   5         11.86         16.48         3.96 o
   8   4   5          1.13          3.83         3.43 o
 -10   5   5          9.88         11.60         4.16 o
  -9   5   5         29.09         30.90         2.59 o
  -8   5   5         26.18         24.09         2.27 o
  -7   5   5         15.18          9.94         2.31 o
  -6   5   5          0.15          1.23         3.70 o
  -5   5   5        808.97        738.53        28.34 o
  -4   5   5         60.76         64.02         3.81 o
  -3   5   5         98.25         84.72         7.38 o
  -2   5   5        123.54        110.48         5.40 o
  -1   5   5        174.17        149.53         6.52 o
   0   5   5        126.86        115.44         4.96 o
   1   5   5         45.15         40.19         2.37 o
   2   5   5         73.41         65.28         5.27 o
   3   5   5        101.33         91.92         6.99 o
   4   5   5         74.69         74.78         6.59 o
   5   5   5        111.67        120.94         9.10 o
   6   5   5         83.69         89.82         7.78 o
   7   5   5         19.59         25.05         4.62 o
  -9   6   5          4.47          4.09         2.89 o
  -8   6   5         19.62         22.15         2.34 o
  -7   6   5         37.62         38.61         3.57 o
  -6   6   5        121.58        116.52         9.50 o
  -5   6   5        485.69        462.59        18.69 o
  -4   6   5         53.78         55.70         3.00 o
  -3   6   5        121.29        112.04         4.57 o
  -2   6   5        184.10        160.88         7.16 o
  -1   6   5         59.36         51.57         3.36 o
   0   6   5        322.04        280.19        11.40 o
   1   6   5        187.30        187.14        11.87 o
   2   6   5         26.87         33.24         4.09 o
   3   6   5         98.74         91.79         7.25 o
   4   6   5         74.78         83.22         7.12 o
   5   6   5          5.19          5.14         3.17 o
   6   6   5          3.52          1.72         3.17 o
  -8   7   5         27.72         29.08         2.71 o
  -7   7   5         53.27         52.08         4.56 o
  -6   7   5          8.48         13.07         7.19 o
  -5   7   5          8.61          8.18         2.21 o
  -4   7   5        130.86        133.89         6.71 o
  -3   7   5         29.28         24.57         2.04 o
  -2   7   5          5.37          4.67         1.73 o
  -1   7   5        207.88        186.32         8.25 o
   0   7   5         20.72         17.41         3.17 o
   1   7   5         45.29         40.62         4.49 o
   2   7   5         25.26         23.08         3.83 o
   3   7   5         18.09         13.59         3.57 o
   4   7   5          8.08          9.50         3.30 o
   5   7   5          1.45          1.72         3.17 o
   6   7   5          8.70          6.06         3.83 o
  -7   8   5         98.83         97.19         4.85 o
  -6   8   5          9.34          6.40         2.24 o
  -5   8   5         48.60         49.03         4.05 o
  -4   8   5         43.94         46.58         3.86 o
  -3   8   5         17.19         15.16         1.87 o
  -2   8   5         48.62         48.37         3.53 o
  -1   8   5         34.82         34.80         3.07 o
   0   8   5         28.47         23.08         2.65 o
   1   8   5         18.55         24.00         3.96 o
   2   8   5         12.87         11.61         3.43 o
   3   8   5         11.85         16.88         3.96 o
   4   8   5         34.51         40.89         5.53 o
  -6   9   5         10.55         14.45         2.65 o
  -5   9   5         44.61         44.06         4.36 o
  -4   9   5          2.03          0.14         1.89 o
  -3   9   5         18.25         16.80         2.70 o
  -2   9   5         10.14          9.36         2.28 o
  -1   9   5         29.98         27.13         3.03 o
   0   9   5         32.36         34.30         3.27 o
   1   9   5         26.07         34.60         3.76 o
   2   9   5         10.99          8.70         3.57 o
   3   9   5         14.10         17.67         4.49 o
  -3  10   5          2.95          4.26         2.09 o
  -2  10   5          3.60          3.83         3.57 o
  -1  10   5          0.21         -1.51         3.37 o
   0  10   5          9.31         10.35         2.65 o
   1  10   5          1.09          0.98         3.43 o
   2  -9   6         12.76         12.00         4.09 o
   1  -8   6         78.05         87.05         7.65 o
   2  -8   6          3.33          3.17         3.04 o
   3  -8   6          4.67          4.87         3.17 o
   4  -8   6         44.39         51.18         5.93 o
   0  -7   6         22.67         19.52         4.09 o
   1  -7   6         22.86         22.16         3.83 o
   2  -7   6         59.84         63.30         6.19 o
   3  -7   6         19.18         14.37         3.57 o
   4  -7   6          0.96          1.72         2.77 o
   5  -7   6         70.23         70.83         6.85 o
   0  -6   6        130.53        119.48         8.44 o
   1  -6   6         32.20         32.05         4.23 o
   2  -6   6        199.23        182.00        11.74 o
   3  -6   6        144.47        147.98        10.02 o
   4  -6   6          0.31         -2.24         2.24 o
   5  -6   6          2.07          4.75         2.64 o
   6  -6   6         11.35         15.56         3.70 o
 -10  -5   6         17.87         21.76         4.36 o
  -9  -5   6         10.57         12.27         3.30 o
  -8  -5   6          1.47         -2.11         2.11 o
  -7  -5   6        157.67        137.43         9.36 o
  -6  -5   6        183.38        187.93        11.08 o
  -5  -5   6         20.32         20.84         2.64 o
   1  -5   6        216.16        215.23        12.27 o
   2  -5   6          1.81          1.06         2.24 o
   3  -5   6         33.51         32.84         4.09 o
   4  -5   6         37.81         32.32         4.23 o
   5  -5   6          3.07          6.46         2.77 o
   6  -5   6          5.04          5.80         2.90 o
   7  -5   6          5.82          6.59         3.30 o
 -10  -4   6          4.48          1.85         3.04 o
  -9  -4   6          3.95          0.79         2.64 o
  -8  -4   6         13.35         15.43         3.17 o
  -7  -4   6        152.39        157.99         9.50 o
  -6  -4   6        158.74        155.89         9.10 o
  -5  -4   6        115.62        108.68         7.12 o
  -3  -4   6        194.74        221.70        11.34 o
   0  -4   6        155.35        157.88        11.01 o
   1  -4   6         13.10         11.19         1.68 o
   2  -4   6          9.38         10.79         2.77 o
   3  -4   6        129.84        126.04         5.96 o
   4  -4   6         17.19         20.49         2.57 o
   5  -4   6          7.79          6.99         2.64 o
   6  -4   6         18.40         28.22         3.96 o
   7  -4   6         15.32         17.80         3.83 o
 -11  -3   6          3.57          8.31         3.70 o
 -10  -3   6         27.60         25.71         4.36 o
  -9  -3   6          0.01         -0.92         2.51 o
  -8  -3   6         12.30         17.01         3.43 o
  -7  -3   6        379.09        375.88        20.84 o
  -6  -3   6         32.01         36.40         3.70 o
  -5  -3   6        122.36        111.97         7.52 o
  -3  -3   6          9.24          9.36         1.32 o
  -1  -3   6        715.01        781.59        31.05 o
   0  -3   6         71.31         57.06         3.59 o
   1  -3   6        103.19        114.11         6.85 o
   2  -3   6        371.68        377.40        15.11 o
   3  -3   6        265.96        263.91        19.39 o
   4  -3   6         57.28         50.85         3.50 o
   5  -3   6        220.07        222.96        11.48 o
   6  -3   6         16.32         12.66         3.04 o
   7  -3   6         35.08         52.23         5.40 o
 -11  -2   6         62.14         58.29         6.72 o
 -10  -2   6          2.79         -2.64         2.64 o
  -9  -2   6        375.17        344.22        19.39 o
  -8  -2   6         65.58         61.60         6.06 o
  -7  -2   6        109.12        110.52         7.65 o
  -6  -2   6        247.63        265.62        15.03 o
  -5  -2   6         10.00          7.25         1.85 o
  -3  -2   6         29.59         29.53         2.18 o
  -2  -2   6        108.64        118.15         5.28 o
  -1  -2   6        411.71        530.68        28.41 o
   0  -2   6         13.18         13.71         3.30 o
   1  -2   6         59.92         60.33         3.50 o
   2  -2   6        408.61        419.76        15.80 o
   3  -2   6        109.87         96.55         6.66 o
   4  -2   6        552.47        525.15        20.38 o
   5  -2   6         22.55         22.61         2.38 o
   6  -2   6         69.91         67.92         6.19 o
   7  -2   6         19.34         19.92         3.57 o
   8  -2   6          0.33         -0.40         2.77 o
 -11  -1   6          1.41          4.87         3.43 o
 -10  -1   6          0.16          1.98         3.04 o
  -9  -1   6         63.86         68.45         6.46 o
  -8  -1   6        170.27        176.85        11.08 o
  -7  -1   6         12.26         14.78         2.05 o
  -6  -1   6        486.62        589.01        22.71 o
  -5  -1   6         29.97         31.03         2.71 o
  -4  -1   6       1002.47       1263.84        38.49 o
  -3  -1   6       1890.14       2442.91        73.09 o
  -2  -1   6        968.30       1112.38        63.33 o
  -1  -1   6       1382.02       1353.59        52.03 o
   0  -1   6        533.18        548.64        20.18 o
   1  -1   6        468.12        480.99        18.28 o
   2  -1   6        231.39        189.00         8.15 o
   3  -1   6          2.63          2.94         1.25 o
   4  -1   6         50.72         49.83         3.36 o
   5  -1   6          6.85          6.71         1.78 o
   6  -1   6          1.93          1.31         1.54 o
   7  -1   6          9.42         10.95         3.17 o
   8  -1   6          9.46         12.14         3.43 o
 -11   0   6          0.26         -2.11         3.04 o
 -10   0   6          5.83          5.67         3.30 o
  -9   0   6          2.66          3.20         1.99 o
  -8   0   6        202.12        203.65         8.96 o
  -7   0   6         59.20         60.18         5.47 o
  -6   0   6         38.85         39.67         2.88 o
  -5   0   6       1952.73       2607.00       113.60 o
  -4   0   6        825.66       1070.43        32.50 o
  -3   0   6        489.25        549.04        20.93 o
  -2   0   6        684.65        900.29        33.65 o
  -1   0   6        156.56        172.88         5.64 o
   0   0   6         63.06         47.71         6.00 o
   1   0   6        115.85        125.01         6.46 o
   2   0   6          6.28          7.20         1.33 o
   3   0   6          1.25          2.21         1.14 o
   4   0   6         36.71         43.45         3.12 o
   5   0   6         19.40         19.09         2.23 o
   6   0   6          0.77          1.12         1.57 o
   7   0   6         12.66         13.59         3.17 o
   8   0   6          5.87          9.10         3.30 o
 -11   1   6          1.37          8.57         3.57 o
 -10   1   6          0.24         -0.80         2.31 o
  -9   1   6         63.41         59.34         4.43 o
  -8   1   6        168.99        168.04         7.92 o
  -7   1   6         13.98         15.58         2.27 o
  -6   1   6        485.89        611.40        22.94 o
  -5   1   6         28.63         29.95         1.87 o
  -4   1   6       1002.63       1282.49        47.51 o
  -3   1   6       1891.91       2424.51        73.16 o
  -2   1   6        970.13       1147.86        58.76 o
  -1   1   6       1380.41       1510.04        77.29 o
   0   1   6        538.24        504.90        20.97 o
   1   1   6        455.86        464.56        18.08 o
   2   1   6        229.15        199.56         8.18 o
   3   1   6          2.06          2.54         1.17 o
   4   1   6         50.74         48.11         3.31 o
   5   1   6          7.37          6.79         1.71 o
   6   1   6          1.86         -0.40         2.24 o
   7   1   6          9.11         12.68         3.63 o
   8   1   6          9.36         14.90         3.57 o
 -11   2   6         62.42         58.06         4.71 o
 -10   2   6          2.93          1.42         2.08 o
  -9   2   6        376.16        324.00        13.84 o
  -8   2   6         65.14         65.30         4.37 o
  -7   2   6        106.78        108.28         5.86 o
  -6   2   6        247.59        264.92         8.80 o
  -5   2   6         10.48         10.70         1.24 o
  -4   2   6         38.99         49.03         2.52 o
  -3   2   6         29.46         21.63         1.56 o
  -2   2   6        110.92        130.88         7.17 o
  -1   2   6        412.38        564.35        47.94 o
   0   2   6         13.96         14.69         1.32 o
   1   2   6         58.56         63.04         4.09 o
   2   2   6        409.08        385.64        23.22 o
   3   2   6        105.89         97.60         8.77 o
   4   2   6        547.88        518.48        20.27 o
   5   2   6         21.97         20.40         2.24 o
   6   2   6         68.12         73.91         4.48 o
   7   2   6         19.14         19.06         2.46 o
 -11   3   6          3.74          3.42         3.57 o
 -10   3   6         26.88         27.03         3.26 o
  -9   3   6          0.01          0.50         1.97 o
  -8   3   6         13.24         16.09         4.36 o
  -7   3   6        385.63        367.48        15.01 o
  -6   3   6         29.99         33.39         3.70 o
  -5   3   6        120.83        130.92        10.75 o
  -4   3   6         61.64         74.67         3.22 o
  -3   3   6          9.82         10.09         1.20 o
  -2   3   6         30.35         31.19         4.29 o
  -1   3   6        724.15        851.92        30.86 o
   0   3   6         67.15         76.63         5.14 o
   2   3   6        375.00        385.37        20.31 o
   3   3   6        270.45        254.79        10.46 o
   4   3   6         57.15         50.63         3.43 o
   5   3   6        219.88        214.81         9.41 o
   6   3   6         16.77         15.03         3.43 o
   7   3   6         35.98         30.60         4.87 o
 -10   4   6          4.26          6.05         2.31 o
  -9   4   6          4.32          5.92         1.62 o
  -8   4   6         12.51         11.51         3.30 o
  -7   4   6        149.28        134.14         7.08 o
  -6   4   6        154.61        137.47         6.93 o
  -5   4   6        111.67        112.02        10.35 o
  -4   4   6         52.04         47.19         2.93 o
  -3   4   6        198.54        200.81         8.63 o
  -1   4   6        189.26        169.58         7.22 o
   0   4   6        159.55        152.33         9.63 o
   1   4   6         12.97          8.84         2.24 o
   2   4   6          9.61          1.98         1.85 o
   3   4   6        127.64        114.21         8.57 o
   4   4   6         18.27         21.63         3.70 o
   5   4   6          7.67          5.93         3.17 o
   6   4   6         18.91         15.03         3.96 o
   7   4   6         15.42         18.86         4.23 o
 -10   5   6         17.63         19.81         4.75 o
  -9   5   6         10.46         14.65         5.04 o
  -8   5   6          1.48          3.85         4.16 o
  -7   5   6        156.75        148.03         7.26 o
  -6   5   6        187.19        180.18         9.36 o
  -5   5   6         20.42         18.98         1.82 o
  -4   5   6        350.47        313.17        10.35 o
  -3   5   6        239.81        203.74         8.58 o
   0   5   6         78.05         73.06         5.67 o
   1   5   6        216.17        180.29        12.00 o
   2   5   6          2.21          1.06         2.11 o
   3   5   6         34.17         31.66         4.23 o
   4   5   6         37.65         32.05         4.49 o
   5   5   6          3.22          5.14         3.04 o
   6   5   6          5.16          7.52         3.57 o
   7   5   6          5.89          6.46         3.70 o
  -9   6   6         22.17         19.46         2.34 o
  -8   6   6          7.19         10.96         4.23 o
  -7   6   6         63.43         65.51         4.60 o
  -6   6   6         23.93         26.79         2.95 o
  -5   6   6        105.35        107.90         5.85 o
  -4   6   6        102.67         96.87         4.26 o
  -3   6   6         87.67         74.00         3.54 o
  -2   6   6         79.55         64.52         5.14 o
  -1   6   6         61.91         52.79         5.20 o
   0   6   6        132.21        105.24         7.78 o
   1   6   6         33.71         32.98         3.96 o
   2   6   6        199.48        184.12        11.87 o
   3   6   6        141.80        142.70        10.16 o
   4   6   6          0.49          2.64         2.90 o
   5   6   6          1.98          4.36         3.17 o
   6   6   6         11.72         17.94         4.36 o
  -8   7   6         46.96         49.38         5.07 o
  -7   7   6         45.80         38.03         3.77 o
  -6   7   6          7.73          5.91         2.01 o
  -5   7   6         30.67         28.81         4.29 o
  -4   7   6          6.33          4.20         1.93 o
  -3   7   6         41.03         33.96         2.35 o
  -2   7   6         87.59         74.44         4.45 o
  -1   7   6         22.29         24.96         2.63 o
   0   7   6         22.38         21.97         2.60 o
   1   7   6         22.91         18.46         3.43 o
   2   7   6         60.82         52.23         5.80 o
   3   7   6         18.07         16.48         3.70 o
   4   7   6          1.17          0.13         3.17 o
   5   7   6         70.03         68.71         7.38 o
  -7   8   6         56.18         48.02         4.34 o
  -6   8   6         71.30         59.01         6.99 o
  -5   8   6         19.03         19.39         2.87 o
  -4   8   6          4.87          3.50         2.09 o
  -3   8   6          0.83          1.78         1.40 o
  -2   8   6         14.50         14.51         2.38 o
  -1   8   6          1.93          0.65         1.87 o
   0   8   6         12.72         15.10         3.57 o
   1   8   6         77.53         84.40         7.25 o
   2   8   6          3.54          2.64         3.04 o
   3   8   6          4.86          5.40         3.43 o
   4   8   6         44.47         48.14         6.33 o
  -6   9   6         32.91         33.78         3.72 o
  -5   9   6          1.50          4.56         2.24 o
  -4   9   6         27.15         24.60         3.16 o
  -3   9   6         33.00         31.30         3.34 o
  -2   9   6         29.68         27.63         3.06 o
  -1   9   6         15.37         15.64         5.20 o
   0   9   6          0.35          0.21         1.97 o
   1   9   6         34.09         37.69         5.60 o
   2   9   6         13.08         12.14         3.83 o
  -2  10   6         23.82         23.87         4.75 o
  -1  10   6          9.19          4.57         2.44 o
   1  -8   7         54.32         64.49         6.59 o
   2  -8   7          7.43         11.74         3.70 o
   3  -8   7         23.72         25.71         4.75 o
   0  -7   7        142.82        160.11        10.82 o
   1  -7   7         15.49         14.90         3.70 o
   2  -7   7          9.96          3.30         3.04 o
   3  -7   7         21.87         18.86         3.83 o
   4  -7   7          2.24         -2.64         2.64 o
   0  -6   7         76.90         76.76         6.72 o
   1  -6   7         19.60         22.69         3.83 o
   2  -6   7        231.96        237.79        14.12 o
   3  -6   7         76.47         89.82         7.25 o
   4  -6   7         12.85         16.22         3.70 o
   5  -6   7         12.53         14.12         3.57 o
 -10  -5   7         19.97         23.08         4.23 o
  -9  -5   7          3.63          5.14         2.64 o
  -8  -5   7         19.12         15.56         3.04 o
   0  -5   7        126.06        115.40         8.31 o
   1  -5   7          2.37          2.38         2.51 o
   2  -5   7         86.42         80.32         6.99 o
   3  -5   7         47.01         46.70         4.36 o
   4  -5   7         62.82         64.45         4.15 o
   5  -5   7         26.98         27.83         4.23 o
   6  -5   7          3.43          8.97         3.30 o
 -10  -4   7         51.62         58.69         6.06 o
  -9  -4   7         22.83         28.62         4.09 o
  -8  -4   7         23.00         31.26         3.83 o
  -7  -4   7         48.18         59.22         5.27 o
  -6  -4   7        241.64        210.36        12.53 o
  -5  -4   7         69.89         70.43         5.01 o
  -1  -4   7        140.69        145.08         9.23 o
   0  -4   7        164.23        170.20         7.60 o
   1  -4   7        291.54        295.03        12.93 o
   2  -4   7        142.39        141.40         6.71 o
   3  -4   7        114.60        105.99         6.79 o
   4  -4   7         21.51         23.23         3.10 o
   5  -4   7         61.14         69.37         6.33 o
   6  -4   7         15.78         17.41         3.70 o
 -11  -3   7          4.26          3.57         3.43 o
 -10  -3   7         10.71         11.08         3.57 o
  -9  -3   7         33.77         34.42         4.36 o
  -8  -3   7        237.74        201.39        12.27 o
  -7  -3   7        223.22        228.56        13.19 o
  -6  -3   7        216.68        214.19        13.06 o
  -5  -3   7        436.51        436.14        25.05 o
  -3  -3   7        143.89        147.45         7.91 o
  -1  -3   7         82.31         86.91         6.59 o
   0  -3   7        163.37        172.19         8.31 o
   1  -3   7         93.93         83.38         4.52 o
   2  -3   7         73.44         70.18         4.06 o
   3  -3   7         40.86         43.86         4.03 o
   4  -3   7         36.12         32.76         5.07 o
   5  -3   7          9.66         13.80         2.10 o
   6  -3   7          5.24          5.27         2.77 o
   7  -3   7          1.74         -1.32         2.64 o
 -11  -2   7          4.19          3.70         3.43 o
 -10  -2   7          7.81          9.89         3.43 o
  -9  -2   7        108.35         97.47         8.04 o
  -8  -2   7         77.30         80.98         6.85 o
  -7  -2   7        151.44        164.86        10.29 o
  -6  -2   7        586.63        632.92        35.08 o
  -5  -2   7        134.24        140.06         8.97 o
  -4  -2   7         99.99        113.29         6.99 o
  -3  -2   7        792.66        959.24        34.48 o
  -2  -2   7         60.80         62.38         3.30 o
  -1  -2   7        543.77        602.54        31.39 o
   0  -2   7        374.68        382.60        20.38 o
   1  -2   7         25.00         23.81         2.19 o
   2  -2   7          6.95          6.90         1.58 o
   3  -2   7          2.02          1.32         1.50 o
   4  -2   7         92.31         90.74         4.85 o
   5  -2   7         19.76         21.18         2.46 o
   6  -2   7          3.06          5.67         2.64 o
   7  -2   7          5.83          3.83         2.90 o
 -11  -1   7         12.96         14.25         4.09 o
 -10  -1   7         94.31         86.78         8.04 o
  -9  -1   7         16.52         18.33         3.83 o
  -8  -1   7        461.08        457.91        25.32 o
  -7  -1   7        268.90        307.28        12.36 o
  -6  -1   7         21.22         21.82         2.10 o
  -5  -1   7         55.19         64.65         3.83 o
  -4  -1   7        892.90       1137.31        34.51 o
  -3  -1   7        148.47        173.68        11.01 o
  -2  -1   7        909.45        922.84        30.03 o
  -1  -1   7        311.69        305.78        12.17 o
   0  -1   7        114.25        110.14         5.07 o
   1  -1   7         46.19         43.15         2.98 o
   2  -1   7        420.86        385.04        15.15 o
   3  -1   7         44.47         46.68         3.21 o
   4  -1   7        145.73        146.70         6.76 o
   5  -1   7         77.18         84.01         4.70 o
   6  -1   7         25.88         29.15         2.94 o
   7  -1   7         28.86         23.08         3.96 o
 -11   0   7         36.12         39.83         5.67 o
 -10   0   7        213.54        202.71        13.46 o
  -9   0   7         24.92         20.10         2.71 o
  -8   0   7         36.80         43.86         3.45 o
  -7   0   7         11.11         15.97         2.19 o
  -6   0   7         37.41         48.00         3.21 o
  -5   0   7         11.33         13.21         1.36 o
  -4   0   7         21.41         28.01         1.79 o
  -3   0   7          8.87          8.43         1.52 o
  -2   0   7         16.54         20.41         1.33 o
  -1   0   7         27.05         34.10         3.74 o
   0   0   7        785.33        809.39        30.58 o
   1   0   7        704.22        718.72        27.31 o
   2   0   7         90.39         90.06         4.61 o
   3   0   7        585.47        556.03        21.58 o
   4   0   7          1.65          0.46         1.36 o
   5   0   7          5.84          6.18         1.74 o
   6   0   7         31.09         32.09         3.03 o
   7   0   7          1.46         -1.32         2.38 o
 -11   1   7         13.31         11.51         3.30 o
 -10   1   7         92.54         92.54         7.38 o
  -9   1   7         17.80         17.52         2.84 o
  -8   1   7        456.53        451.40        18.00 o
  -7   1   7        270.58        302.37        12.50 o
  -6   1   7         18.91         20.47         1.71 o
  -5   1   7         58.95         67.34         3.10 o
  -4   1   7        898.35       1134.69        34.56 o
  -3   1   7        147.22        169.33         8.36 o
  -2   1   7        915.26       1062.22        38.03 o
  -1   1   7        313.00        352.39        16.42 o
   0   1   7        115.66         99.31         6.33 o
   1   1   7         49.69         37.11         2.65 o
   2   1   7        410.69        378.88        15.05 o
   3   1   7         44.33         45.29         3.83 o
   4   1   7        144.10        139.65         6.66 o
   5   1   7         78.69         77.95         4.69 o
   6   1   7         26.56         30.83         2.97 o
   7   1   7         28.50         29.15         4.09 o
 -11   2   7          4.34          4.97         2.38 o
 -10   2   7          7.48          5.41         5.20 o
  -9   2   7        109.38        108.13         8.31 o
  -8   2   7         76.35         77.14        11.94 o
  -7   2   7        153.49        159.85         8.24 o
  -6   2   7        588.55        668.66        25.18 o
  -5   2   7        135.37        155.83         5.56 o
  -4   2   7        101.06        116.45         4.41 o
  -3   2   7        791.35        886.94        27.99 o
  -2   2   7         61.65         63.75         4.64 o
  -1   2   7        527.73        642.58        52.68 o
   1   2   7         23.50         24.39         2.24 o
   2   2   7          6.52          5.84         1.30 o
   3   2   7          1.75         -1.24         1.32 o
   4   2   7         92.52         85.46         6.72 o
   5   2   7         20.03         23.80         2.44 o
   6   2   7          3.28          4.49         2.77 o
   7   2   7          5.97         11.21         3.57 o
 -11   3   7          3.93          5.53         3.63 o
 -10   3   7         10.73         14.04         2.65 o
  -9   3   7         33.76         29.54         4.09 o
  -8   3   7        239.12        198.66        24.59 o
  -7   3   7        228.99        222.99        23.93 o
  -6   3   7        218.22        232.96         9.81 o
  -5   3   7        440.58        482.85        16.10 o
  -4   3   7       1406.86       1447.54        69.29 o
  -3   3   7        144.31        142.27         6.12 o
  -2   3   7        400.90        382.75        29.48 o
  -1   3   7         80.65         95.08         5.14 o
   0   3   7        157.11        211.41        11.48 o
   2   3   7         71.96         61.33         5.67 o
   3   3   7         41.38         32.71         4.36 o
   4   3   7         35.21         38.51         4.62 o
   5   3   7          9.99          7.25         3.04 o
   6   3   7          5.38          7.38         3.17 o
   7   3   7          1.57          8.97         3.43 o
 -10   4   7         52.22         45.10         4.81 o
  -9   4   7         21.93         25.52         4.56 o
  -8   4   7         23.05         26.78         8.11 o
  -7   4   7         51.55         56.61         6.00 o
  -6   4   7        244.30        225.31        22.75 o
  -5   4   7         69.25         68.81         3.36 o
  -4   4   7         23.54         22.50         1.84 o
  -3   4   7         44.01         51.64         2.84 o
  -2   4   7        260.64        256.12        24.00 o
  -1   4   7        142.53        134.90         7.52 o
   0   4   7        163.92        168.02        10.55 o
   1   4   7        293.75        276.83        16.88 o
   2   4   7        139.80        142.44         9.63 o
   3   4   7        113.78        101.68         7.91 o
   4   4   7         22.87         18.86         3.70 o
   5   4   7         60.75         60.94         6.46 o
   6   4   7         15.55         19.12         4.23 o
 -10   5   7         20.11         24.77         3.63 o
  -9   5   7          3.30          4.28         2.21 o
  -8   5   7         18.92         16.83         2.63 o
  -7   5   7         10.71          9.59         2.24 o
  -6   5   7         77.64         65.31         7.12 o
  -5   5   7         29.26         27.01         3.51 o
  -4   5   7        343.60        304.47        10.50 o
  -3   5   7          8.52          9.33         1.54 o
  -2   5   7         23.68         21.70         2.31 o
  -1   5   7          6.86          5.66         2.18 o
   0   5   7        129.10        110.78         7.91 o
   1   5   7          2.30          4.75         2.38 o
   2   5   7         92.31         88.23         6.99 o
   3   5   7         46.47         36.53         4.75 o
   4   5   7         61.38         55.92         6.19 o
   5   5   7         27.11         31.00         4.87 o
   6   5   7          3.40          3.96         3.43 o
  -9   6   7         20.13         22.09         3.16 o
  -8   6   7         15.46         14.06         2.63 o
  -7   6   7          5.99          5.70         2.15 o
  -6   6   7         64.23         60.98         4.24 o
  -5   6   7         61.98         59.63         4.18 o
  -4   6   7          2.08          1.72         1.38 o
  -3   6   7        155.05        145.45         5.56 o
  -2   6   7         68.31         67.30         8.31 o
  -1   6   7         74.57         59.76         3.98 o
   0   6   7         76.14         67.66         5.93 o
   1   6   7         18.50         17.14         3.30 o
   2   6   7        231.13        217.34        14.25 o
   3   6   7         75.68         76.89         7.12 o
   4   6   7         13.38         16.88         3.83 o
   5   6   7         12.68         14.77         4.23 o
  -8   7   7          1.29          5.99         2.97 o
  -7   7   7          8.59         11.50         2.63 o
  -6   7   7         22.32         21.58         2.88 o
  -5   7   7         50.33         47.70         3.90 o
  -4   7   7         92.71         85.58         5.08 o
  -3   7   7         33.32         26.31         2.19 o
  -2   7   7         42.51         41.36         3.29 o
  -1   7   7         51.02         60.04         8.97 o
   0   7   7        141.48        139.99         6.99 o
   1   7   7         16.83         18.33         3.57 o
   2   7   7          9.96         11.34         3.30 o
   3   7   7         22.48         20.97         4.09 o
   4   7   7          2.27         -3.17         3.17 o
  -7   8   7          4.38          5.20         2.90 o
  -6   8   7         17.40         18.98         3.50 o
  -5   8   7         16.07         19.61         3.17 o
  -4   8   7          2.40          1.58         1.88 o
  -3   8   7         38.63         38.09         2.70 o
  -2   8   7         31.58         30.50         3.06 o
  -1   8   7         23.98         23.46         2.85 o
   0   8   7         83.39         84.48         5.17 o
   1   8   7         53.62         51.18         5.93 o
   2   8   7          7.17         12.00         3.70 o
   3   8   7         23.16         27.17         4.87 o
  -5   9   7          3.00          0.98         3.04 o
  -4   9   7         17.28         12.08         2.70 o
  -3   9   7          0.70          0.52         2.05 o
  -2   9   7          5.53          6.94         2.34 o
  -1   9   7          8.67          9.03         2.50 o
   0   9   7         32.06         36.61         3.59 o
   1   9   7         22.00         25.63         6.26 o
   1  -8   8         30.84         31.92         5.14 o
   2  -8   8          3.65          1.98         3.30 o
   1  -7   8         40.62         41.81         5.27 o
   2  -7   8         41.35         40.76         5.14 o
   3  -7   8          0.44         -0.79         2.77 o
   0  -6   8         33.35         31.26         4.62 o
   1  -6   8         54.62         61.46         6.06 o
   2  -6   8         34.66         40.89         5.01 o
   3  -6   8          1.99          3.43         2.77 o
   4  -6   8          2.74          4.62         3.04 o
   0  -5   8        180.59        179.63        11.08 o
   1  -5   8          2.79          3.47         2.31 o
   2  -5   8         80.39         75.91         5.93 o
   3  -5   8         20.34         21.78         2.56 o
   4  -5   8         10.14          5.93         2.90 o
   5  -5   8          2.93          0.53         2.77 o
 -10  -4   8         27.12         25.71         4.36 o
  -9  -4   8         24.14         24.13         3.70 o
  -8  -4   8        126.90        119.10         8.44 o
  -7  -4   8         97.18         80.32         6.33 o
  -1  -4   8        133.82        131.75         8.97 o
   0  -4   8         38.09         35.15         4.29 o
   1  -4   8        250.33        264.82        11.05 o
   2  -4   8         68.97         68.46        11.87 o
   3  -4   8         41.37         44.99         3.76 o
   4  -4   8         16.45         22.64         2.56 o
   5  -4   8         10.65          9.23         3.04 o
   6  -4   8          3.22          6.99         3.17 o
 -11  -3   8         69.51         77.29         7.78 o
 -10  -3   8         20.59         17.94         3.96 o
  -9  -3   8          9.87         10.68         3.04 o
  -8  -3   8         88.74         80.32         6.72 o
  -7  -3   8         57.23         55.65         4.87 o
  -6  -3   8        253.39        239.64        14.37 o
  -5  -3   8         22.06         27.43         2.64 o
  -4  -3   8         89.19         73.32         4.49 o
  -3  -3   8        250.64        273.66        15.43 o
  -1  -3   8        140.23        133.07         9.50 o
   0  -3   8        109.56        106.91         5.73 o
   1  -3   8         57.47         58.72         3.96 o
   2  -3   8        138.58        134.81         6.52 o
   3  -3   8         37.12         36.99         3.03 o
   4  -3   8        145.07        139.56         8.57 o
   5  -3   8          7.78          5.27         2.77 o
   6  -3   8         51.92         57.37         6.19 o
 -11  -2   8          3.97          0.26         3.30 o
 -10  -2   8         18.30         22.82         4.09 o
  -9  -2   8         24.35         22.82         3.83 o
  -8  -2   8          9.65          5.14         2.64 o
  -7  -2   8        278.44        284.87        16.61 o
  -6  -2   8         58.01         58.69         5.27 o
  -5  -2   8          3.81          5.53         1.85 o
  -4  -2   8          3.68          4.10         1.23 o
  -3  -2   8         20.54         23.63         2.05 o
  -2  -2   8         14.89         18.46         2.11 o
  -1  -2   8        388.40        436.80        24.00 o
   0  -2   8        148.16        148.18         7.04 o
   1  -2   8         21.63         21.08         2.32 o
   2  -2   8        127.18        121.31         6.01 o
   3  -2   8         64.10         61.33         6.26 o
   4  -2   8          7.91          5.40         1.77 o
   5  -2   8         27.04         27.57         2.84 o
   6  -2   8         27.43         26.90         4.09 o
 -11  -1   8          4.39          2.77         3.57 o
 -10  -1   8        177.86        173.30        11.48 o
  -9  -1   8        149.84        148.63        10.29 o
  -8  -1   8         74.90         72.24         4.61 o
  -7  -1   8        195.90        228.28         9.79 o
  -6  -1   8        111.43        130.06         5.92 o
  -5  -1   8        702.99        862.18        26.56 o
  -4  -1   8         55.36         62.92         2.82 o
  -3  -1   8        466.24        496.05        15.44 o
  -2  -1   8        481.82        461.38        18.71 o
  -1  -1   8         66.37         53.41         3.70 o
   0  -1   8        131.71        122.50         4.32 o
   1  -1   8        354.13        350.97        14.13 o
   2  -1   8        107.86        101.34         6.06 o
   3  -1   8        193.16        191.70         8.44 o
   4  -1   8         45.99         46.61         6.19 o
   5  -1   8          5.72          8.34         3.57 o
   6  -1   8          8.08          7.52         2.90 o
   7  -1   8         11.53         17.01         3.83 o
 -11   0   8          9.72         12.80         3.83 o
 -10   0   8         22.13         23.23         3.07 o
  -9   0   8         75.87        100.78         5.82 o
  -8   0   8        160.55        187.93         8.53 o
  -7   0   8        201.46        225.00         9.65 o
  -6   0   8        574.17        660.04        30.49 o
  -5   0   8          4.90          2.89         1.14 o
  -4   0   8        252.52        301.57        11.11 o
  -3   0   8        548.74        636.13        19.66 o
  -2   0   8         95.77         90.62         5.75 o
  -1   0   8        657.56        622.56        24.29 o
   1   0   8         18.56         16.85         1.97 o
   2   0   8         26.59         21.64         2.64 o
   3   0   8         13.58         11.62         1.89 o
   4   0   8         42.81         37.88         3.10 o
   5   0   8          3.95          6.26         1.98 o
   6   0   8         52.43         58.97         4.32 o
   7   0   8          7.35          8.57         3.04 o
 -11   1   8          4.54          9.13         2.61 o
 -10   1   8        175.75        163.12         8.25 o
  -9   1   8        153.05        147.96        17.47 o
  -8   1   8         78.57         83.70        11.28 o
  -7   1   8        200.98        234.89         9.98 o
  -6   1   8        108.57        123.07         5.23 o
  -5   1   8        707.11        867.79        26.83 o
  -4   1   8         54.11         56.97         4.26 o
  -3   1   8        465.96        497.74        15.48 o
  -2   1   8        488.93        513.57        16.79 o
  -1   1   8         68.97         67.27         3.59 o
   0   1   8        138.28        119.23         7.38 o
   1   1   8        356.99        350.65        13.87 o
   2   1   8        110.43        103.47         5.11 o
   3   1   8        192.05        189.70         8.38 o
   4   1   8         47.36         45.23         3.44 o
   5   1   8          5.64          7.76         2.77 o
   6   1   8          8.14          9.76         3.57 o
 -11   2   8          4.04          5.73         3.63 o
 -10   2   8         18.12         18.00         2.94 o
  -9   2   8         23.97         25.56         3.07 o
  -8   2   8          8.54         11.43         2.34 o
  -7   2   8        281.90        293.12        17.14 o
  -6   2   8         57.73         61.99         3.88 o
  -5   2   8          4.11          2.94         1.24 o
  -4   2   8          3.49          1.94         1.20 o
  -3   2   8         20.44         20.43         1.67 o
  -2   2   8         14.00         17.90         1.86 o
  -1   2   8        392.73        469.03        26.18 o
   1   2   8         23.60         24.26         2.38 o
   2   2   8        126.29        123.80        13.32 o
   3   2   8         66.79         54.47         5.67 o
   4   2   8          7.97          6.46         3.04 o
   5   2   8         26.78         34.81         4.75 o
   6   2   8         27.09         31.26         4.87 o
 -11   3   8         69.11         84.12        14.63 o
 -10   3   8         20.72         21.95         3.06 o
  -9   3   8          9.98          8.32         5.47 o
  -8   3   8         89.89         92.29         5.40 o
  -7   3   8         56.74         50.27         3.86 o
  -6   3   8        258.41        259.05         8.70 o
  -5   3   8         20.62         20.41         1.80 o
  -4   3   8         90.89         86.30         3.64 o
  -3   3   8        250.67        248.37         8.45 o
  -2   3   8         41.75         38.89         2.89 o
  -1   3   8        143.28        146.80         6.57 o
   0   3   8        110.45        138.47         8.18 o
   1   3   8         55.12         62.11         5.40 o
   2   3   8        136.95        118.70         8.84 o
   3   3   8         36.63         31.52         4.36 o
   4   3   8        146.23        133.60         9.76 o
   5   3   8          8.21          3.04         3.04 o
   6   3   8         52.07         67.53         6.85 o
 -10   4   8         27.66         25.67         7.38 o
  -9   4   8         25.11         20.75         2.97 o
  -8   4   8        128.47        127.68         6.56 o
  -7   4   8         95.23         81.90         5.05 o
  -6   4   8         46.42         45.10         3.59 o
  -5   4   8         41.53         38.87         2.49 o
  -4   4   8        136.85        121.19         4.85 o
  -3   4   8        273.35        246.61         9.42 o
  -2   4   8        124.03        104.41        11.15 o
  -1   4   8        133.57        125.88         6.06 o
   0   4   8         36.50         38.11         4.23 o
   1   4   8        247.52        248.60        15.56 o
   2   4   8         69.19         65.55         6.06 o
   3   4   8         43.01         35.87         4.75 o
   4   4   8         16.57         17.80         3.83 o
   5   4   8         11.16          8.31         3.43 o
   6   4   8          3.07          8.84         3.43 o
 -10   5   8          1.38          3.74         3.04 o
  -9   5   8         36.09         33.61         3.63 o
  -8   5   8          3.20          1.97         2.05 o
  -7   5   8        170.88        156.55         7.74 o
  -6   5   8          0.09         -1.38         1.76 o
  -5   5   8        288.72        240.29         8.35 o
  -4   5   8         50.70         45.64         2.75 o
  -3   5   8          1.19          1.51         2.00 o
  -2   5   8        554.79        482.16        45.17 o
  -1   5   8          5.60          4.90         1.80 o
   0   5   8        182.30        151.93        10.55 o
   1   5   8          3.30          4.23         2.51 o
   2   5   8         81.58         79.40         6.72 o
   3   5   8         20.01         14.50         3.43 o
   4   5   8         10.42          7.25         3.17 o
   5   5   8          2.92          4.36         3.30 o
  -9   6   8         15.44         17.38         5.20 o
  -8   6   8         15.18         13.84         2.70 o
  -7   6   8         17.49         16.43         2.82 o
  -6   6   8         21.94         27.51         5.93 o
  -5   6   8         17.06         13.13         2.77 o
  -4   6   8         35.11         31.56         2.39 o
  -3   6   8         52.39         45.29         2.84 o
  -2   6   8         23.04         22.78         2.56 o
  -1   6   8         65.58         63.92         4.18 o
   0   6   8         34.76         31.52         4.23 o
   1   6   8         54.43         55.13         5.80 o
   2   6   8         33.25         36.53         5.01 o
   3   6   8          2.32          1.58         2.90 o
   4   6   8          2.73          6.99         3.57 o
  -8   7   8         11.71         11.47         3.50 o
  -7   7   8         15.47         11.98         7.25 o
  -6   7   8         18.68         18.42         2.87 o
  -5   7   8         25.02         24.83         3.06 o
  -4   7   8         18.77         17.84         2.75 o
  -3   7   8         39.03         35.20         2.61 o
  -2   7   8         29.22         29.87         3.00 o
  -1   7   8         55.49         50.09         3.82 o
   0   7   8         10.89          8.27         2.77 o
   1   7   8         42.10         35.61         4.75 o
   2   7   8         39.49         40.23         5.27 o
   3   7   8          0.39          1.06         3.04 o
  -7   8   8          1.92          5.80         3.17 o
  -6   8   8         16.25         18.58         2.92 o
  -5   8   8          0.66          0.59         2.12 o
  -4   8   8         42.66         45.35         3.98 o
  -3   8   8         21.12         17.73         2.08 o
  -2   8   8         11.83          8.30         2.38 o
  -1   8   8          2.43          3.08         2.90 o
   0   8   8         35.41         44.49         5.20 o
   1   8   8         31.87         27.56         4.62 o
   2   8   8          3.89          1.72         3.04 o
  -4   9   8         14.39         16.61         2.88 o
  -3   9   8          5.62          3.23         2.34 o
  -2   9   8         47.13         47.58         4.05 o
  -1   9   8          3.27          3.62         2.38 o
   0   9   8          2.74         -0.79         2.21 o
   1  -8   9          4.97          2.77         3.83 o
   1  -7   9          2.00          4.49         3.30 o
   2  -7   9          0.59          1.85         2.90 o
   0  -6   9         10.33          7.78         3.57 o
   1  -6   9          5.60          6.72         3.30 o
   2  -6   9         11.75         10.16         3.43 o
   3  -6   9          3.55          3.43         3.04 o
   0  -5   9         15.93         13.32         3.57 o
   1  -5   9          3.54          3.19         1.80 o
   2  -5   9         39.34         43.31         3.54 o
   3  -5   9         23.73         24.39         3.96 o
   4  -5   9          6.36          6.72         3.17 o
  -2  -4   9         50.63         45.23         5.14 o
  -1  -4   9         74.11         66.47         6.33 o
   0  -4   9        428.83        420.03        17.86 o
   1  -4   9         25.21         23.58         3.83 o
   2  -4   9         81.51         87.78         5.04 o
   3  -4   9         30.41         36.63         3.31 o
   4  -4   9          8.46          9.83         2.13 o
   5  -4   9         28.03         28.22         4.49 o
 -10  -3   9         25.37         26.77         4.36 o
  -9  -3   9         25.93         27.43         3.96 o
  -8  -3   9         13.62         16.48         3.04 o
  -7  -3   9         77.66         69.90         5.93 o
  -6  -3   9        242.75        227.63        13.72 o
  -3  -3   9        660.97        702.55        36.40 o
  -2  -3   9         69.76         66.87         6.06 o
  -1  -3   9         91.41         78.34         6.99 o
   0  -3   9        356.19        341.35        14.07 o
   1  -3   9        141.36        135.45         6.90 o
   2  -3   9        101.38        109.53         5.73 o
   3  -3   9          0.74         -0.23         1.54 o
   4  -3   9          8.85         10.34         2.15 o
   5  -3   9          6.86          6.19         2.90 o
 -11  -2   9         13.92         22.95         4.36 o
 -10  -2   9         18.27         16.22         3.83 o
  -9  -2   9         54.48         63.30         5.93 o
  -8  -2   9         36.79         33.63         4.23 o
  -7  -2   9         35.79         41.28         4.23 o
  -6  -2   9         25.48         30.07         3.43 o
  -5  -2   9         40.37         50.25         4.49 o
  -4  -2   9        556.08        623.04        22.55 o
  -3  -2   9         47.44         45.10         4.87 o
  -1  -2   9        200.66        158.39        11.87 o
   0  -2   9        536.83        522.58        21.43 o
   1  -2   9        174.83        172.88         8.01 o
   2  -2   9         26.71         27.12         2.71 o
   3  -2   9         14.15         15.54         2.32 o
   4  -2   9          9.14          9.03         2.05 o
   5  -2   9         27.11         30.08         7.38 o
   6  -2   9          4.59          9.89         3.30 o
 -11  -1   9         74.67         81.12         8.04 o
 -10  -1   9         12.86         15.82         3.83 o
  -9  -1   9        138.10        123.58         9.36 o
  -8  -1   9         90.03         95.18         5.40 o
  -7  -1   9        194.53        226.47        10.02 o
  -6  -1   9        283.90        323.83        12.92 o
  -5  -1   9        254.70        303.58         9.96 o
  -4  -1   9         27.50         29.47         1.88 o
  -3  -1   9        105.55        111.30         5.25 o
  -2  -1   9        187.99        169.73         5.97 o
  -1  -1   9         30.15         34.29         3.17 o
   0  -1   9         55.77         52.09         3.59 o
   1  -1   9        267.06        265.71        11.14 o
   2  -1   9         11.64          9.92         2.51 o
   3  -1   9        198.13        198.68         8.76 o
   4  -1   9         30.01         29.42         2.84 o
   5  -1   9         17.69         16.52         2.46 o
   6  -1   9         16.30         19.26         3.83 o
 -11   0   9         70.47         63.70         6.99 o
 -10   0   9         14.34         13.19         2.90 o
  -9   0   9          0.18         -0.53         2.71 o
  -8   0   9        141.33        168.70         9.63 o
  -7   0   9         50.97         52.00         3.69 o
  -6   0   9         28.92         30.31         2.20 o
  -5   0   9          0.11         -0.81         1.18 o
  -4   0   9         15.14         13.71         1.47 o
  -3   0   9          1.34          0.65         1.06 o
  -2   0   9        255.69        249.72        10.24 o
  -1   0   9        204.44        122.65         6.99 o
   0   0   9        122.10         84.10        17.21 o
   1   0   9         33.12         34.93         2.82 o
   2   0   9        184.86        179.74         8.05 o
   3   0   9         12.14         12.77         2.12 o
   4   0   9         25.11         28.06         2.78 o
   5   0   9         29.89         28.75         3.00 o
   6   0   9          2.97          4.09         3.17 o
 -11   1   9         74.35         82.14         5.60 o
 -10   1   9         12.64         13.03         2.70 o
  -9   1   9        135.42        138.34        15.89 o
  -8   1   9         92.01        102.62         5.63 o
  -7   1   9        192.99        231.47         8.84 o
  -6   1   9        283.72        327.21        10.78 o
  -5   1   9        257.19        302.63        11.30 o
  -4   1   9         27.96         25.77         1.91 o
  -3   1   9        107.62        102.35         6.59 o
  -2   1   9        190.66        183.11         6.13 o
  -1   1   9         32.35         31.36         2.63 o
   0   1   9         55.68         45.10         4.49 o
   1   1   9        263.41        265.29        10.98 o
   2   1   9         11.23          8.90         1.87 o
   3   1   9        194.72        188.76         8.60 o
   4   1   9         31.58         31.13         4.62 o
   5   1   9         17.96         16.22         3.96 o
   6   1   9         16.29         20.97         4.36 o
 -11   2   9         14.46         14.96         3.06 o
 -10   2   9         18.26         18.75         3.03 o
  -9   2   9         53.14         48.41         4.06 o
  -8   2   9         34.96         34.18         3.25 o
  -7   2   9         39.21         43.46         3.43 o
  -6   2   9         23.54         27.13         2.61 o
  -5   2   9         39.85         42.99         4.19 o
  -4   2   9        554.76        558.94        18.27 o
  -3   2   9         44.86         49.88         2.65 o
  -2   2   9        232.60        258.73        11.18 o
  -1   2   9        194.97        210.87        13.32 o
   0   2   9        533.25        601.66        30.86 o
   1   2   9        177.86        183.19        11.48 o
   2   2   9         26.71         25.19         4.09 o
   3   2   9         14.07         13.32         3.57 o
   4   2   9          9.29         12.53         3.57 o
   5   2   9         27.12         29.41         4.75 o
   6   2   9          4.67          8.31         3.83 o
 -10   3   9         25.06         30.31         8.37 o
  -9   3   9         25.41         25.57         3.17 o
  -8   3   9         13.77         11.39         2.42 o
  -7   3   9         78.64         80.32         4.92 o
  -6   3   9        245.30        247.75         8.40 o
  -5   3   9        183.42        173.53         6.34 o
  -4   3   9          2.70          1.19         2.33 o
  -3   3   9        660.33        632.16        22.17 o
  -2   3   9         72.56         74.51         3.83 o
  -1   3   9         91.95         93.81        10.42 o
   1   3   9        140.62        152.99         9.76 o
   2   3   9         99.58        102.87         8.04 o
   3   3   9          0.72          0.13         2.51 o
   4   3   9          9.05         11.21         3.43 o
   5   3   9          6.67          2.77         3.30 o
 -10   4   9         33.77         35.85         4.16 o
  -9   4   9         23.10         18.78         2.87 o
  -8   4   9         45.90         41.56         4.09 o
  -7   4   9         13.73         16.23         3.23 o
  -6   4   9          0.64          0.45         1.83 o
  -5   4   9         99.84         92.16         4.16 o
  -4   4   9         43.77         38.72         2.55 o
  -3   4   9         39.78         40.33         3.85 o
  -2   4   9         53.05         46.52         3.43 o
  -1   4   9         76.98         74.67         5.14 o
   0   4   9        429.18        496.02        25.58 o
   1   4   9         24.49         25.58         3.70 o
   2   4   9         84.71         76.23         6.85 o
   3   4   9         31.38         35.08         4.75 o
   4   4   9          8.60         14.12         3.57 o
   5   4   9         28.30         28.88         4.87 o
  -9   5   9         34.56         34.09         3.53 o
  -8   5   9         16.72         15.25         2.75 o
  -7   5   9         21.20         17.16         2.70 o
  -6   5   9          1.21          1.25         1.95 o
  -5   5   9         43.70         38.00         2.67 o
  -4   5   9         39.29         42.09         2.75 o
  -3   5   9         23.94         20.89         2.04 o
  -2   5   9        131.57        116.95         5.96 o
  -1   5   9         14.52         13.03         2.19 o
   0   5   9         16.47         16.35         3.30 o
   1   5   9          4.61         -0.92         2.51 o
   2   5   9         39.74         36.79         5.01 o
   3   5   9         25.03         27.03         4.49 o
   4   5   9          6.57          9.36         3.43 o
  -8   6   9          3.07          0.92         4.75 o
  -7   6   9         35.84         30.63         3.38 o
  -6   6   9         65.30         64.81         4.57 o
  -5   6   9         13.60         10.71         2.38 o
  -4   6   9        173.83        163.45         6.28 o
  -3   6   9         35.06         36.35         2.60 o
  -2   6   9         30.05         29.63         3.00 o
  -1   6   9         40.30         38.19         4.29 o
   0   6   9         10.43         10.72         4.69 o
   1   6   9          5.30          5.53         2.90 o
   2   6   9         11.50         13.06         3.43 o
   3   6   9          3.29          2.77         3.04 o
  -7   7   9         31.22         26.36         3.38 o
  -6   7   9          8.04          8.56         3.96 o
  -5   7   9         75.31         71.44         4.79 o
  -4   7   9          2.26          3.85         2.09 o
  -3   7   9        108.97         97.94         4.56 o
  -2   7   9         46.01         42.32         3.76 o
  -1   7   9         50.09         50.67         6.19 o
   0   7   9          4.57          3.92         2.21 o
   1   7   9          2.07         -0.92         2.64 o
   2   7   9          0.60          0.40         2.77 o
  -6   8   9          9.77         11.07         2.73 o
  -5   8   9          8.35          6.46         3.23 o
  -4   8   9         16.27         13.37         2.65 o
  -3   8   9         18.17         20.33         2.23 o
  -2   8   9         15.11         17.32         3.17 o
  -1   8   9         33.76         42.77         3.85 o
   0   8   9         25.39         27.32         3.40 o
   1   8   9          4.92          9.37         3.70 o
   1  -7  10         28.76         30.20         5.14 o
   1  -6  10          1.18         -1.19         2.90 o
   2  -6  10         17.99         23.35         4.36 o
   0  -5  10         28.53         26.85         3.11 o
   1  -5  10          7.62          5.05         2.31 o
   2  -5  10          4.36          2.05         3.10 o
   3  -5  10         10.24         11.18         3.04 o
  -2  -4  10         75.64         66.34         6.46 o
  -1  -4  10         21.37         28.09         4.09 o
   0  -4  10         23.50         29.52         3.08 o
   1  -4  10         22.63         24.00         4.36 o
   2  -4  10         20.66         23.44         3.70 o
   3  -4  10          6.23          5.02         2.44 o
   4  -4  10          3.48          5.27         2.23 o
  -4  -3  10        117.76        102.60         8.31 o
  -3  -3  10         97.80         98.65         7.52 o
  -2  -3  10        168.99        157.73        11.08 o
  -1  -3  10         12.20         12.14         3.17 o
   0  -3  10         17.28         12.58         2.29 o
   1  -3  10        118.80        105.71         8.37 o
   2  -3  10          1.37          1.09         3.10 o
   3  -3  10         39.10         44.76         3.77 o
   4  -3  10         21.30         24.14         2.88 o
 -10  -2  10         39.06         43.78         5.27 o
  -9  -2  10         18.06         19.26         3.70 o
  -8  -2  10         12.00         11.34         2.77 o
  -7  -2  10         13.20         17.54         3.04 o
  -6  -2  10         23.21         22.56         3.04 o
  -5  -2  10         56.95         53.41         5.67 o
  -4  -2  10         46.75         47.48         5.14 o
  -3  -2  10         92.42        102.08         7.65 o
  -2  -2  10        178.52        161.03        11.21 o
  -1  -2  10        438.31        406.33        24.92 o
   0  -2  10         42.26         43.84         4.16 o
   1  -2  10         95.68        103.32         5.55 o
   2  -2  10         22.03         26.15         2.79 o
   3  -2  10          0.06          2.92         1.76 o
   4  -2  10         10.58         13.32         2.37 o
   5  -2  10         11.05          8.57         3.17 o
 -10  -1  10         51.92         50.38         5.80 o
  -9  -1  10         89.64         89.29         7.65 o
  -8  -1  10        108.37        121.62        11.01 o
  -7  -1  10         42.97         44.52         3.27 o
  -6  -1  10         31.52         35.82         2.37 o
  -5  -1  10        139.19        162.23         5.84 o
  -4  -1  10        119.35        127.23         6.05 o
  -3  -1  10        255.90        265.24        10.46 o
  -2  -1  10         64.03         55.69         3.82 o
  -1  -1  10        377.15        347.26        20.44 o
   0  -1  10         93.89         85.48         4.98 o
   1  -1  10         39.51         36.66         3.16 o
   2  -1  10         40.94         35.21         3.11 o
   3  -1  10         21.03         19.10         2.50 o
   4  -1  10          5.27          9.84         2.19 o
   5  -1  10          4.26          8.09         2.18 o
 -11   0  10         32.64         28.49         5.01 o
 -10   0  10          0.77          2.93         2.13 o
  -9   0  10          8.86          7.70         2.18 o
  -8   0  10          3.81          3.72         2.31 o
  -7   0  10        146.08        188.35        10.88 o
  -6   0  10        535.40        590.38        29.20 o
  -5   0  10        482.96        559.81        34.99 o
  -4   0  10        192.76        230.97        13.72 o
  -3   0  10          6.01          6.52         1.30 o
  -2   0  10        185.99        187.82         8.14 o
  -1   0  10        448.34        380.06        15.95 o
   0   0  10        100.34        109.67         8.18 o
   1   0  10        290.46        258.06        10.95 o
   2   0  10          9.57         10.34         2.08 o
   3   0  10          2.44         -0.48         2.90 o
   4   0  10          0.05         -1.32         2.51 o
   5   0  10         10.56         25.32         4.62 o
 -10   1  10         53.74         51.37         4.34 o
  -9   1  10         89.03         89.96         5.55 o
  -8   1  10        113.17        121.87         8.04 o
  -7   1  10         43.92         42.95         2.74 o
  -6   1  10         33.21         34.48         2.43 o
  -5   1  10        140.85        156.77         5.96 o
  -4   1  10        117.77        120.86         9.77 o
  -3   1  10        251.28        239.99         8.36 o
  -2   1  10         63.73         63.18         5.01 o
  -1   1  10        382.59        349.46        13.80 o
   0   1  10         95.00         91.13         7.12 o
   1   1  10         40.68         39.44         4.87 o
   2   1  10         41.49         36.66         4.87 o
   3   1  10         20.62         21.76         4.09 o
   4   1  10          5.43          3.83         3.17 o
   5   1  10          4.28          5.01         3.43 o
 -10   2  10         38.53         34.81         3.63 o
  -9   2  10         18.09         21.83         2.98 o
  -8   2  10         11.96         11.75         2.40 o
  -7   2  10         12.54         11.00         2.27 o
  -6   2  10         23.97         23.33         2.09 o
  -5   2  10         56.09         54.47         2.99 o
  -4   2  10         45.58         43.66         2.61 o
  -3   2  10         91.93         88.91         4.05 o
  -2   2  10        180.05        171.56        10.29 o
  -1   2  10        436.37        443.81        17.24 o
   0   2  10         42.14         34.55         4.62 o
   1   2  10         94.55         92.58         7.78 o
   2   2  10         23.29         19.39         3.96 o
   3   2  10          0.06          2.24         2.90 o
   4   2  10         11.24         10.02         3.70 o
   5   2  10         11.05         17.14         4.36 o
 -10   3  10         55.70         50.54         4.38 o
  -9   3  10         85.42         84.55         5.45 o
  -8   3  10         19.64         17.30         2.68 o
  -7   3  10         84.38         78.23         7.78 o
  -6   3  10          2.33          0.94         1.40 o
  -5   3  10         96.35         86.65         3.97 o
  -4   3  10        116.80        108.97         4.53 o
  -3   3  10        101.28         88.16         4.03 o
  -2   3  10        172.49        167.86         7.60 o
  -1   3  10         11.43          9.98         2.12 o
   0   3  10         18.46         16.35         3.43 o
   1   3  10        115.95        112.89         8.44 o
   2   3  10          1.37          1.58         2.77 o
   3   3  10         40.05         44.57         5.53 o
   4   3  10         21.02         26.24         4.87 o
 -10   4  10          6.43          6.58         3.23 o
  -9   4  10         73.31         61.93         4.75 o
  -8   4  10         12.54         16.52         2.66 o
  -7   4  10         98.76         90.31         5.44 o
  -6   4  10         83.26         79.04         4.97 o
  -5   4  10        127.00        105.99         4.57 o
  -4   4  10        126.38        123.01         5.06 o
  -3   4  10        111.96        108.75         4.61 o
  -2   4  10         76.39         75.62         4.65 o
  -1   4  10         21.83         30.31         4.36 o
   0   4  10         24.40         31.13         4.09 o
   1   4  10         21.60         20.31         3.70 o
   2   4  10         21.38         17.41         3.70 o
   3   4  10          6.26          7.91         3.30 o
   4   4  10          3.57          8.97         3.70 o
  -9   5  10          3.99          4.32         2.71 o
  -8   5  10         96.62         89.82         5.63 o
  -7   5  10          6.54          5.63         2.28 o
  -6   5  10        116.09        104.73         5.92 o
  -5   5  10         66.44         67.77         3.83 o
  -4   5  10          9.72          8.03         1.73 o
  -3   5  10         85.51         76.69         3.87 o
  -2   5  10         76.52         73.01         4.63 o
  -1   5  10         56.08         45.43         4.16 o
   0   5  10         28.52         27.69         4.09 o
   1   5  10          7.74          6.19         2.90 o
   2   5  10          4.67          5.40         2.90 o
   3   5  10         10.30          9.10         3.43 o
  -8   6  10         24.42         20.96         3.19 o
  -7   6  10         30.45         24.98         3.25 o
  -6   6  10         13.63         14.19         2.72 o
  -5   6  10         18.15         12.95         3.96 o
  -4   6  10         81.21         80.38         5.51 o
  -3   6  10          0.79          0.63         1.74 o
  -2   6  10         80.70         80.19         5.86 o
  -1   6  10         15.35         14.02         2.48 o
   0   6  10          7.60          7.44         2.77 o
   1   6  10          1.00          3.96         2.77 o
   2   6  10         18.13         18.99         3.96 o
  -7   7  10          5.48          7.01         2.60 o
  -6   7  10          0.07         -0.39         2.12 o
  -5   7  10          9.13          9.52         2.56 o
  -4   7  10          7.66          4.06         2.19 o
  -3   7  10          1.78          2.48         1.65 o
  -2   7  10         25.21         25.03         3.04 o
  -1   7  10         29.25         31.68         3.45 o
   0   7  10          7.02          8.68         4.29 o
   1   7  10         28.82         35.08         5.01 o
  -4   8  10         32.45         24.07         3.96 o
  -3   8  10         19.30         19.34         2.39 o
  -2   8  10         10.79          8.87         2.66 o
  -1   8  10          5.87          7.19         2.63 o
   1  -6  11          3.43         -0.66         3.43 o
   0  -5  11         63.26         64.23         6.59 o
   1  -5  11          7.93          9.32         2.37 o
   2  -5  11          5.59          4.29         4.16 o
  -3  -4  11         43.89         39.44         5.14 o
  -2  -4  11         27.75         31.92         4.49 o
  -1  -4  11        120.37        118.31         9.50 o
   0  -4  11          6.12          9.46         3.04 o
   1  -4  11         40.46         43.51         5.93 o
   2  -4  11         29.23         27.17         3.57 o
   3  -4  11          8.61          9.67         2.37 o
  -4  -3  11        204.54        191.23        12.40 o
  -3  -3  11         70.63         74.78         6.72 o
  -2  -3  11         64.86         61.33         6.19 o
  -1  -3  11         63.45         61.20         6.33 o
   0  -3  11         84.85         75.71         5.22 o
   1  -3  11        132.82        123.05         6.71 o
   2  -3  11         16.52         19.51         3.04 o
   3  -3  11          9.23          9.06         3.04 o
  -5  -2  11         25.90         26.51         4.23 o
  -4  -2  11        270.95        298.99        17.41 o
  -3  -2  11         92.24         94.30         7.78 o
  -2  -2  11        144.07        145.74        10.42 o
  -1  -2  11          0.90          1.45         2.51 o
   0  -2  11        113.64        112.30         6.15 o
   1  -2  11         11.03         15.24         2.46 o
   2  -2  11          5.86          9.50         2.29 o
   3  -2  11          0.79          3.31         2.05 o
   4  -2  11          9.03          8.51         2.32 o
 -10  -1  11         49.19         52.62         5.80 o
  -9  -1  11         12.52         17.41         3.57 o
  -8  -1  11         20.16         20.97         2.51 o
  -7  -1  11         36.94         46.71         3.31 o
  -6  -1  11        608.40        674.06        26.37 o
  -5  -1  11         58.00         60.25         4.24 o
  -4  -1  11        302.24        315.87        18.73 o
  -3  -1  11          2.64         -0.13         2.64 o
  -2  -1  11          4.28          2.38         2.64 o
  -1  -1  11         30.45         27.69         4.23 o
   0  -1  11         68.59         57.48         4.19 o
   1  -1  11          3.31          2.18         2.44 o
   2  -1  11         23.77         27.75         5.01 o
   3  -1  11         16.42         22.79         2.78 o
   4  -1  11          0.44          5.93         3.04 o
 -10   0  11          0.00         -0.03         4.75 o
  -9   0  11         39.43         44.18         3.73 o
  -8   0  11          0.34          0.41         1.67 o
  -7   0  11          4.82          2.50         1.46 o
  -6   0  11          0.32          0.63         1.55 o
  -5   0  11         13.98         13.54         1.72 o
  -4   0  11        183.67        180.28         8.20 o
  -3   0  11        886.05        827.30        40.03 o
  -2   0  11        421.71        397.97        24.00 o
  -1   0  11         71.46         64.03         4.15 o
   0   0  11         13.14         13.19         3.30 o
   1   0  11          4.43          8.70         3.04 o
   2   0  11         36.62         42.47         5.40 o
   3   0  11          0.06          3.57         2.90 o
   4   0  11         27.54         31.39         5.14 o
 -10   1  11         48.75         51.59         4.29 o
  -9   1  11         11.46         12.31         3.83 o
  -8   1  11         18.90         20.67         2.71 o
  -7   1  11         38.00         41.84         2.78 o
  -6   1  11        611.03        684.52        26.02 o
  -5   1  11         58.88         59.52         3.22 o
  -4   1  11        308.24        306.58        15.32 o
  -3   1  11          2.07          4.42         1.34 o
  -2   1  11          4.39          4.05         1.95 o
  -1   1  11         29.91         27.00         2.78 o
   0   1  11         69.31         74.13         9.63 o
   1   1  11          3.53          5.80         3.04 o
   2   1  11         23.16         23.08         4.23 o
   3   1  11         15.73         24.53         4.49 o
   4   1  11          0.42          1.45         3.17 o
 -10   2  11         16.90         18.32         2.98 o
  -9   2  11         39.60         43.21         3.82 o
  -8   2  11          5.77          7.48         2.16 o
  -7   2  11        186.91        203.74         9.09 o
  -6   2  11         12.57         12.68         1.80 o
  -5   2  11         22.45         22.45         2.10 o
  -4   2  11        278.38        277.16        12.66 o
  -3   2  11         96.49         92.58         4.13 o
  -2   2  11        139.62        150.31         7.04 o
  -1   2  11          0.93          2.68         3.30 o
   0   2  11        113.11        117.65         8.84 o
   1   2  11         11.77          6.85         3.17 o
   2   2  11          5.92          5.40         3.30 o
   3   2  11          0.80         -2.77         2.77 o
   4   2  11          8.93          2.90         3.57 o
 -10   3  11         23.28         21.72         3.21 o
  -9   3  11         29.62         30.01         3.36 o
  -8   3  11        107.48        110.89        12.20 o
  -7   3  11          1.97          2.00         1.97 o
  -6   3  11         36.23         35.47         2.61 o
  -5   3  11         35.46         36.16         2.55 o
  -4   3  11        199.10        180.14         6.70 o
  -3   3  11         71.11         73.48         3.64 o
  -2   3  11         64.26         67.68         3.54 o
  -1   3  11         66.20         75.80         8.97 o
   0   3  11         84.47        102.34         7.52 o
   1   3  11        132.16        143.62         9.76 o
   2   3  11         16.23         17.54         3.96 o
   3   3  11          8.92         12.53         3.83 o
  -9   4  11         38.94         36.55         4.09 o
  -8   4  11         43.78         35.18         3.59 o
  -7   4  11         14.98         15.01         2.66 o
  -6   4  11         67.32         61.29         4.34 o
  -5   4  11         60.96         54.80         3.22 o
  -4   4  11         20.38         17.44         2.99 o
  -3   4  11         43.79         41.89         2.82 o
  -2   4  11         28.55         32.29         3.20 o
  -1   4  11        118.08        132.19         9.63 o
   0   4  11          6.49          9.86         2.44 o
   2   4  11         29.95         33.37         5.01 o
   3   4  11          8.98          8.84         3.96 o
  -8   5  11         11.74         11.62         2.66 o
  -7   5  11          9.15          7.55         2.38 o
  -6   5  11         16.07         13.81         2.63 o
  -5   5  11         23.76         20.54         2.22 o
  -4   5  11         30.26         26.54         2.79 o
  -3   5  11          6.29          8.74         3.86 o
  -2   5  11         64.32         70.77         3.82 o
  -1   5  11         31.10         29.74         3.21 o
   0   5  11         60.93         74.15         4.89 o
   1   5  11          7.97         12.40         3.30 o
   2   5  11          5.65          6.85         3.30 o
  -7   6  11         23.45         18.43         3.06 o
  -6   6  11          4.42          1.91         2.28 o
  -5   6  11         95.50         89.17         5.72 o
  -4   6  11         25.57         24.72         2.63 o
  -3   6  11         17.85         16.75         2.22 o
  -2   6  11         32.14         35.20         3.51 o
  -1   6  11          3.16          5.20         2.34 o
   0   6  11         17.50         25.14         5.01 o
   1   6  11          3.69         10.16         3.43 o
  -5   7  11          4.21          3.90         2.50 o
  -4   7  11          3.92          3.36         3.57 o
  -3   7  11         66.40         63.92         3.85 o
  -2   7  11          2.17          1.73         2.21 o
  -1   7  11         38.73         39.26         3.90 o
  -1  -5  12         67.36         82.16         7.65 o
   0  -5  12          3.50          0.92         2.64 o
   1  -5  12          0.84          1.13         2.09 o
  -3  -4  12         61.30         63.17         6.33 o
  -2  -4  12         48.52         54.20         6.19 o
  -1  -4  12         29.03         28.09         4.62 o
   0  -4  12          1.61         -1.06         2.51 o
   1  -4  12         10.82         14.65         2.65 o
   2  -4  12          2.74          4.75         2.23 o
  -4  -3  12         27.68         23.08         4.23 o
  -3  -3  12         76.79         80.45         7.12 o
  -2  -3  12          4.17          4.49         2.90 o
  -1  -3  12         24.19         27.43         4.49 o
   0  -3  12         41.24         43.12         5.53 o
   1  -3  12          5.94          7.26         2.84 o
   2  -3  12         27.63         35.47         3.62 o
  -6  -2  12         12.46         12.27         3.43 o
  -5  -2  12         26.94         30.60         4.49 o
  -4  -2  12        158.89        163.67        11.08 o
  -3  -2  12         71.04         64.09         6.19 o
  -2  -2  12        137.34        126.61         9.36 o
  -1  -2  12         98.74         99.18         8.04 o
   0  -2  12         14.82         18.99         3.96 o
   1  -2  12         90.72         99.83         6.59 o
   2  -2  12         10.68          5.86         2.15 o
   3  -2  12         28.71         37.98         4.03 o
 -10  -1  12         29.99         25.05         4.36 o
  -6  -1  12         51.59         52.88         5.80 o
  -5  -1  12         92.45         75.17         7.38 o
  -4  -1  12         36.67         37.45         4.87 o
  -3  -1  12        104.81         95.62         8.18 o
  -2  -1  12         83.00         80.06         6.99 o
  -1  -1  12         36.23         35.74         4.75 o
   0  -1  12         49.51         56.31         6.06 o
   1  -1  12          3.61          3.83         3.04 o
   2  -1  12          2.92          7.52         3.30 o
   3  -1  12          4.50          6.33         3.43 o
 -10   0  12         59.32         86.30         6.59 o
  -9   0  12         68.19         69.86         4.75 o
  -8   0  12         27.58         41.50         6.59 o
  -7   0  12         51.35         54.69         3.96 o
  -6   0  12         13.94         18.96         2.61 o
  -5   0  12        411.01        427.30        28.29 o
  -4   0  12          3.74          6.72         2.77 o
  -3   0  12         20.45         21.90         3.83 o
  -2   0  12         49.02         43.52         5.27 o
  -1   0  12          6.72          6.85         3.04 o
   0   0  12         39.17         35.74         4.87 o
   1   0  12         15.85         19.78         4.09 o
   2   0  12          0.63          4.75         3.04 o
   3   0  12         14.11         12.93         3.83 o
 -10   1  12         29.46         24.69         3.57 o
  -9   1  12         19.00         23.21         2.94 o
  -8   1  12         51.96         63.27         5.86 o
  -7   1  12         83.64         95.12         4.36 o
  -6   1  12         49.89         50.59         3.04 o
  -5   1  12         90.90         89.48         5.13 o
  -4   1  12         34.66         34.82         3.21 o
  -3   1  12        106.02        109.62         7.32 o
  -2   1  12         83.98         76.19         4.71 o
  -1   1  12         35.06         31.50         3.06 o
   0   1  12         47.53         45.50         5.67 o
   1   1  12          3.70          3.96         3.17 o
   2   1  12          2.64          4.75         3.30 o
   3   1  12          4.56         13.46         3.96 o
  -9   2  12         26.43         24.44         3.96 o
  -8   2  12          5.06          6.21         2.18 o
  -7   2  12         15.26         18.23         2.97 o
  -6   2  12         12.24         18.75         3.71 o
  -5   2  12         27.93         28.21         2.30 o
  -4   2  12        158.51        153.79         5.93 o
  -3   2  12         69.62         55.10         5.01 o
  -2   2  12        134.23        121.30         6.34 o
  -1   2  12         96.85         94.51         5.50 o
   0   2  12         14.20         19.46         2.79 o
   1   2  12         90.83        102.21         8.44 o
   2   2  12         10.49         11.34         3.70 o
   3   2  12         28.57         34.29         5.67 o
  -9   3  12          5.99          1.47         2.27 o
  -8   3  12         18.68         19.89         2.88 o
  -7   3  12         53.70         54.28        11.54 o
  -6   3  12         27.29         27.43         2.42 o
  -5   3  12         69.27         59.57         3.32 o
  -4   3  12         26.57         25.58         2.28 o
  -3   3  12         77.06         75.43         3.85 o
  -2   3  12          4.13          2.96         2.08 o
  -1   3  12         24.33         32.09         9.10 o
   0   3  12         40.61         46.77         3.96 o
   1   3  12          5.87          8.57         3.30 o
   2   3  12         27.72         38.91         5.53 o
  -8   4  12         55.81         44.85         3.99 o
  -7   4  12         30.25         25.80         3.21 o
  -6   4  12         54.43         40.43         3.63 o
  -5   4  12         87.20         77.30         4.03 o
  -4   4  12         17.80         18.96         2.85 o
  -3   4  12         62.11         56.78         3.40 o
  -2   4  12         47.76         58.49         5.92 o
  -1   4  12         29.71         36.02         3.50 o
   0   4  12          1.56          1.69         2.21 o
   1   4  12         10.62         10.16         3.43 o
  -7   5  12         49.65         45.17         4.15 o
  -6   5  12         46.99         47.68         3.96 o
  -5   5  12          2.28         -0.21         1.64 o
  -4   5  12         78.25         70.82         5.25 o
  -3   5  12         14.75         16.21         2.22 o
  -2   5  12         13.75         14.45         2.13 o
  -1   5  12         67.06         85.23         6.33 o
   0   5  12          3.44          0.36         2.31 o
  -6   6  12          2.17          5.42         2.48 o
  -5   6  12         29.53         33.22         3.68 o
  -4   6  12          9.25          6.59         2.11 o
  -3   6  12         24.98         24.29         2.55 o
  -2   6  12         34.38         30.45         2.83 o
  -1   6  12          0.18          3.66         2.49 o
  -1  -5  13         53.17         60.80         7.25 o
  -3  -4  13         37.53         41.68         5.53 o
  -2  -4  13         11.23         14.77         3.70 o
  -1  -4  13          4.03          8.18         3.30 o
   0  -4  13         18.09         20.31         4.23 o
  -5  -3  13          6.84         10.42         3.43 o
  -4  -3  13         26.02         35.21         5.14 o
  -3  -3  13         32.27         30.73         4.62 o
  -2  -3  13         34.01         41.42         5.40 o
  -1  -3  13         14.77         18.99         4.09 o
   0  -3  13          3.81          2.11         2.77 o
   1  -3  13          3.78          7.37         2.97 o
  -6  -2  13        128.62        139.93        10.29 o
  -5  -2  13         71.54         72.80         6.85 o
  -4  -2  13          6.52         12.53         3.43 o
  -3  -2  13         35.92         41.02         5.40 o
  -2  -2  13          1.01          8.97         3.17 o
  -1  -2  13         15.08         16.75         3.83 o
   0  -2  13          6.83          6.59         3.30 o
   1  -2  13          7.98          9.23         3.57 o
  -7  -1  13         55.00         48.53         6.06 o
  -6  -1  13         38.62         43.91         5.53 o
  -5  -1  13         62.49         65.15         6.46 o
  -4  -1  13         55.81         57.77         6.19 o
  -3  -1  13         53.57         52.50         6.06 o
  -2  -1  13         24.45         28.22         4.49 o
  -1  -1  13         18.40         24.92         4.36 o
   0  -1  13         34.13         34.29         5.27 o
   1  -1  13          4.49          7.78         3.57 o
   2  -1  13         39.92         44.97         6.06 o
  -9   0  13         23.35         27.17         4.23 o
  -7   0  13          3.98          2.51         2.64 o
  -6   0  13          7.54          8.70         3.17 o
  -5   0  13         25.48         28.75         4.49 o
  -4   0  13         21.62         23.74         4.23 o
  -3   0  13         14.97         20.84         3.83 o
  -2   0  13        107.03         97.20         8.18 o
  -1   0  13          1.15          4.09         2.90 o
   0   0  13         45.21         61.46         6.85 o
   1   0  13         37.81         39.30         5.53 o
   2   0  13          0.01          0.92         3.17 o
  -9   1  13          6.61         13.85         3.57 o
  -8   1  13          7.26          9.10         3.30 o
  -7   1  13         55.69         55.52         4.10 o
  -6   1  13         37.86         42.36         3.59 o
  -5   1  13         63.18         62.46         4.48 o
  -4   1  13         55.02         55.41         4.07 o
  -3   1  13         52.24         55.92         6.06 o
  -2   1  13         24.47         23.61         4.09 o
  -1   1  13         18.42         17.94         3.96 o
   0   1  13         33.85         34.42         5.27 o
   1   1  13          4.66          2.77         3.17 o
  -9   2  13         10.63         11.87         3.70 o
  -8   2  13        201.22        202.90         9.23 o
  -7   2  13          5.79          4.49         3.17 o
  -6   2  13        127.52        128.10         6.71 o
  -5   2  13         75.22         65.17         4.42 o
  -4   2  13          7.14          7.87         2.23 o
  -3   2  13         36.97         38.65         3.50 o
  -2   2  13          0.93          1.78         1.99 o
  -1   2  13         14.32         13.67         3.57 o
   0   2  13          6.85          6.46         3.30 o
   1   2  13          8.21         12.53         3.83 o
  -8   3  13         16.24         18.50         3.50 o
  -7   3  13         77.24         71.39         4.87 o
  -6   3  13         26.76         25.73         2.37 o
  -5   3  13          5.85          9.28         2.71 o
  -4   3  13         25.53         24.56         6.99 o
  -3   3  13         32.49         26.84         4.36 o
  -2   3  13         32.66         31.88         4.56 o
  -1   3  13         14.31         12.97         5.40 o
   0   3  13          3.97          6.36         2.46 o
  -7   4  13         95.24         91.66         5.68 o
  -6   4  13         32.58         38.16         3.63 o
  -5   4  13         92.64         83.68         4.26 o
  -4   4  13         11.92          9.03         1.96 o
  -3   4  13         36.70         34.86         3.59 o
  -2   4  13         11.10         12.32         2.78 o
  -1   4  13          4.34          4.09         2.41 o
   0   4  13         17.86         24.68         3.36 o
  -6   5  13         11.08          8.75         2.50 o
  -5   5  13          4.41          5.42         2.71 o
  -4   5  13         19.42         13.95         2.30 o
  -3   5  13         18.91         19.84         2.41 o
  -2   5  13          3.69          4.84         2.50 o
  -1   5  13         52.52         65.73        13.32 o
  -5  -3  14         31.33         28.49         4.87 o
  -4  -3  14          4.32          4.23         2.90 o
  -3  -3  14         31.72         38.11         5.40 o
  -2  -3  14         15.65         15.43         4.09 o
  -6  -2  14         23.17         27.17         4.62 o
  -5  -2  14         41.40         35.74         5.40 o
  -4  -2  14         24.46         16.75         3.96 o
  -3  -2  14         37.96         36.00         5.14 o
  -2  -2  14         30.97         32.71         5.14 o
  -1  -2  14          4.49          4.23         3.30 o
  -7  -1  14         56.71         61.07         6.85 o
  -6  -1  14         14.72         15.43         3.96 o
  -5  -1  14         28.93         30.07         4.62 o
  -4  -1  14         11.93         10.55         3.43 o
  -3  -1  14          2.86          3.04         2.77 o
  -2  -1  14          0.04          2.90         2.77 o
  -1  -1  14         12.63         20.05         4.36 o
   0  -1  14          0.59          3.57         3.30 o
  -7   0  14         12.41         12.14         3.70 o
  -6   0  14         35.40         30.07         4.75 o
  -5   0  14         25.82         22.16         4.23 o
  -4   0  14          6.16          5.93         3.17 o
  -3   0  14         43.73         47.74         5.93 o
  -2   0  14         40.34         47.21         5.80 o
  -1   0  14          3.28          5.93         3.30 o
   0   0  14          0.75         -2.64         2.64 o
  -7   1  14         56.37         58.69         6.59 o
  -6   1  14         14.85         13.59         3.57 o
  -5   1  14         28.48         27.30         4.62 o
  -4   1  14         12.88         12.14         3.43 o
  -3   1  14          2.46          0.53         2.64 o
  -2   1  14          0.07          5.40         3.04 o
  -1   1  14         12.50         11.34         3.57 o
   0   1  14          0.55          1.85         3.04 o
  -7   2  14          3.62         10.95         3.57 o
  -6   2  14         23.97         22.36         2.98 o
  -5   2  14         41.79         45.71         4.87 o
  -4   2  14         25.13         20.34         2.84 o
  -3   2  14         37.54         36.93         5.14 o
  -2   2  14         30.82         43.78         5.53 o
  -1   2  14          4.32         11.74         3.57 o
  -7   3  14         34.04         29.54         4.87 o
  -6   3  14         22.69         24.03         4.36 o
  -5   3  14         30.77         27.23         4.16 o
  -4   3  14          4.46          3.03         2.24 o
  -3   3  14         32.33         32.56         3.54 o
  -2   3  14         15.46         16.52         2.94 o
  -1   3  14         34.28         36.55         3.81 o
  -5   4  14         14.12         12.83         4.75 o
  -4   4  14         35.97         36.51         3.77 o
  -3   4  14         18.88         20.50         3.21 o
  -5  -2  15         29.43         40.36         5.67 o
  -6  -1  15          6.20         10.02         3.57 o
  -5  -1  15         17.86         20.97         4.49 o
  -4  -1  15         31.89         24.66         4.62 o
  -3  -1  15         12.58         15.16         3.96 o
  -6   0  15         12.31         19.92         4.49 o
  -5   0  15          6.19         -0.26         2.77 o
  -4   0  15          1.61          2.11         3.04 o
  -3   0  15         12.32         14.25         3.96 o
  -6   1  15          6.04          8.57         3.30 o
  -5   1  15         16.96         28.49         4.87 o
  -4   1  15         31.37         30.86         4.87 o
  -3   1  15         12.15         11.48         3.70 o
  -4   2  15         59.70         54.60         6.46 o
                                                
